# Supplementary material for: Relating gut microbiome composition and life history metrics for pronghorn (Antilocapra americana) in the Red Desert, Wyoming
Source: PLoS One. 2024 Jul 10;19(7):e0306722. doi: 10.1371/journal.pone.0306722 (PMC11236126; doi:10.1371/journal.pone.0306722)
Supplement: S1 Table — (CSV) [file pone.0306722.s001.csv]

sample_name	data_issues	fasta_file	possible_summer	mortality	mortality_code	anonymized_name	capture_timestamp	capture_group	capture_season	description	dna_extracted	elevation	empo_1	empo_2	empo_3	env_biome	env_biome_description	env_feature	env_material	env_package	geo_loc_name	host_age	host_age_units	host_common_name	host_life_stage	host_scientific_name	host_subject_id	fecal_at capture	host_taxid	host_weight	host_weight_units	latitude	longitude	physical_specimen_location	physical_specimen_remaining	qiita_study_id	sample_type	scientific_name	sex	taxon_id	serum_label	btv	ehd	study_area	i_80	capture_kit	adj_age	cor_age_calc	cor_age
12842.13.001	n	N	.	unk	0	13.001	41590	2013_N	November	pronghorn feces	TRUE	2128.08	Host-asssociated	Animal	Animal distal gut	grassland biome	sagebrush steppe	animal-associated habitat	feces	host-associated	USA:WY:Red Desert	4-5	years	pronghorn	adult	Antilocapra americana	Red25	Y	9891	52.06	kg	42.19077848	-108.6795646	BSU 4B	TRUE	12842	feces	feces metagenome	female	1861841	13-001 RDP	Positive	Positive	Bitter Creek	South	13-001	4.5	5.546	5.546
12842.13.002	n	Y	.	alive	3	13.002	41591	2013_N	November	pronghorn feces	TRUE	2080.51	Host-asssociated	Animal	Animal distal gut	grassland biome	sagebrush steppe	animal-associated habitat	feces	host-associated	USA:WY:Red Desert	5	years	pronghorn	adult	Antilocapra americana	Purple14	N	9891	50.46	kg	41.64684378	-108.0228734	BSU 4B	TRUE	12842	feces	feces metagenome	female	1861841	13-002 RDP	N	N	Red desert	North	13-002	5	5.939	5.939
12842.13.003	y	Y	.	alive	3	13.003	41588	2013_N	November	pronghorn feces	TRUE	2005.49	Host-asssociated	Animal	Animal distal gut	grassland biome	sagebrush steppe	animal-associated habitat	feces	host-associated	USA:WY:Red Desert	3.5	years	pronghorn	adult	Antilocapra americana	Orange05	N	9891	50.66	kg	41.22848056	-107.5924153	BSU 4B	TRUE	12842	feces	feces metagenome	female	1861841	13-003 RDP	N	Positive	Baggs	South	13-013 (whirlpack 13-003)	3.5	4.76	4.76
12842.13.004	n	Y	.	non-capture-related mortality	2	13.004	41590	2013_N	November	pronghorn feces	TRUE	2085.3	Host-asssociated	Animal	Animal distal gut	grassland biome	sagebrush steppe	animal-associated habitat	feces	host-associated	USA:WY:Red Desert	7	years	pronghorn	adult	Antilocapra americana	Red22	Y	9891	45.36	kg	41.67034283	-107.9104761	BSU 4B	TRUE	12842	feces	feces metagenome	female	1861841	13-004 RDP	N	N	Bitter Creek	South	13-004	7	7.511	7.511
12842.13.005	n	Y	6/6/14 no notes	alive	3	13.005	41589	2013_N	November	pronghorn feces	TRUE	2041.09	Host-asssociated	Animal	Animal distal gut	grassland biome	sagebrush steppe	animal-associated habitat	feces	host-associated	USA:WY:Red Desert	4.5	years	pronghorn	adult	Antilocapra americana	Red17	Y	9891	46.46	kg	41.34898084	-107.800023	BSU 4B	TRUE	12842	feces	feces metagenome	female	1861841	13-005 RDP	N	Positive	Bitter Creek	South	13-005	4.5	5.546	5.546
12842.13.0069	n	N	.	capture-related mortality	1	13.069	41589	2013_N	November	pronghorn feces	TRUE	2067	Host-asssociated	Animal	Animal distal gut	grassland biome	sagebrush steppe	animal-associated habitat	feces	host-associated	USA:WY:Red Desert	2	years	pronghorn	adult	Antilocapra americana	13.069	N	9891	49.96	kg	41.64684378	-108.0228734	BSU 4B	TRUE	12842	feces	feces metagenome	female	1861841	13-069 RDP	N	N	Baggs	South	13-069	2	3.581	3.581
12842.13.007	n	Y	.	alive	3	13.007	41589	2013_N	November	pronghorn feces	TRUE	2011.35	Host-asssociated	Animal	Animal distal gut	grassland biome	sagebrush steppe	animal-associated habitat	feces	host-associated	USA:WY:Red Desert	6.5	years	pronghorn	adult	Antilocapra americana	Red05	N	9891	49.56	kg	41.32187925	-107.6418996	BSU 4B	TRUE	12842	feces	feces metagenome	female	1861841	13-007 RDP	N	N	Baggs	South	13-007	6.5	7.118	7.118
12842.13.008	n	Y	.	unk	0	13.008	41591	2013_N	November	pronghorn feces	TRUE	2080.51	Host-asssociated	Animal	Animal distal gut	grassland biome	sagebrush steppe	animal-associated habitat	feces	host-associated	USA:WY:Red Desert	3.5	years	pronghorn	adult	Antilocapra americana	Purple15	Y	9891	56.66	kg	41.64684378	-108.0228734	BSU 4B	TRUE	12842	feces	feces metagenome	female	1861841	13-008 RDP	N	N	Red desert	North	13-008	3.5	4.76	4.76
12842.13.009	n	Y	.	capture-related mortality	1	13.009	41589	2013_N	November	pronghorn feces	TRUE	2068.9	Host-asssociated	Animal	Animal distal gut	grassland biome	sagebrush steppe	animal-associated habitat	feces	host-associated	USA:WY:Red Desert	7	years	pronghorn	adult	Antilocapra americana	Red24	Y	9891	50.86	kg	41.38010017	-107.8026068	BSU 4B	TRUE	12842	feces	feces metagenome	female	1861841	13-009 RDP	N	N	Bitter Creek	South	13-009	7	7.511	7.511
12842.13.01	n	Y	.	alive	3	13.01	41589	2013_N	November	pronghorn feces	TRUE	2080.51	Host-asssociated	Animal	Animal distal gut	grassland biome	sagebrush steppe	animal-associated habitat	feces	host-associated	USA:WY:Red Desert	4	years	pronghorn	adult	Antilocapra americana	Red06	N	9891	44.96	kg	41.64684378	-108.0228734	BSU 4B	TRUE	12842	feces	feces metagenome	female	1861841	13-010 RDP	N	N	Baggs	South	13-010	4	5.153	5.153
12842.13.011	n	Y	.	non-capture-related mortality	2	13.011	41589	2013_N	November	pronghorn feces	TRUE	2024.78	Host-asssociated	Animal	Animal distal gut	grassland biome	sagebrush steppe	animal-associated habitat	feces	host-associated	USA:WY:Red Desert	10+	years	pronghorn	adult	Antilocapra americana	Red01	Y	9891	49.86	kg	41.41101718	-107.8257321	BSU 4B	TRUE	12842	feces	feces metagenome	female	1861841	13-011 RDP	N	N	Bitter Creek	South	13-011	10	9.869	9.869
12842.13.012	n	Y	7/18/14 likely hers	non-capture-realted mortality	2	13.012	41588	2013_N	November	pronghorn feces	TRUE	2046.68	Host-asssociated	Animal	Animal distal gut	grassland biome	sagebrush steppe	animal-associated habitat	feces	host-associated	USA:WY:Red Desert	3	years	pronghorn	adult	Antilocapra americana	Red07	Y	9891	48.46	kg	41.28326697	-107.7167148	BSU 4B	TRUE	12842	feces	feces metagenome	female	1861841	13-012 RDP	Positive	Positive	Baggs	South	13-012	3	4.367	4.367
12842.13.013	y	Y	.	alive	3	13.013	41588	2013_N	November	pronghorn feces	TRUE	2036.25	Host-asssociated	Animal	Animal distal gut	grassland biome	sagebrush steppe	animal-associated habitat	feces	host-associated	USA:WY:Red Desert	4	years	pronghorn	adult	Antilocapra americana	Red18	Y	9891	47.96	kg	41.23112958	-107.6060064	BSU 4B	TRUE	12842	feces	feces metagenome	female	1861841	13-013 RDP	N	N	Baggs	South	13-003 (whirlpack 13-013)	4	5.153	5.153
12842.13.014	n	Y	.	alive	3	13.014	41592	2013_N	November	pronghorn feces	TRUE	2114.04	Host-asssociated	Animal	Animal distal gut	grassland biome	sagebrush steppe	animal-associated habitat	feces	host-associated	USA:WY:Red Desert	7	years	pronghorn	adult	Antilocapra americana	Yellow09	Y	9891	51.26	kg	42.18555531	-108.6543547	BSU 4B	TRUE	12842	feces	feces metagenome	female	1861841	13-014 RDP	N	N	Red desert	North	13-014	7	7.511	7.511
12842.13.015	n	Y	.	capture-related mortality	1	13.015	41589	2013_N	November	pronghorn feces	TRUE	2079.06	Host-asssociated	Animal	Animal distal gut	grassland biome	sagebrush steppe	animal-associated habitat	feces	host-associated	USA:WY:Red Desert	10+	years	pronghorn	adult	Antilocapra americana	Red02	Y	9891	47.16	kg	41.45158981	-107.7916866	BSU 4B	TRUE	12842	feces	feces metagenome	female	1861841	13-015 RDP	NR	NR	Bitter Creek	South	13-015	10	9.869	9.869
12842.13.016	n	Y	7/20/15 not hers	alive	3	13.016	41589	2013_N	November	pronghorn feces	TRUE	2052.81	Host-asssociated	Animal	Animal distal gut	grassland biome	sagebrush steppe	animal-associated habitat	feces	host-associated	USA:WY:Red Desert	11	years	pronghorn	adult	Antilocapra americana	Red16	Y	9891	55.46	kg	41.42632873	-107.7824486	BSU 4B	TRUE	12842	feces	feces metagenome	female	1861841	13-016 RDP	NR	NR	Bitter Creek	South	13-016	11	10.655	10.655
12842.13.017	n	Y	.	alive	3	13.017	41589	2013_N	November	pronghorn feces	TRUE	2012.42	Host-asssociated	Animal	Animal distal gut	grassland biome	sagebrush steppe	animal-associated habitat	feces	host-associated	USA:WY:Red Desert	5+	years	pronghorn	adult	Antilocapra americana	Orange06	Y	9891	45.46	kg	41.33219913	-107.7356846	BSU 4B	TRUE	12842	feces	feces metagenome	female	1861841	13-017 RDP	N	Positive	Baggs	South	13-017	5	5.939	5.939
12842.13.018	n	Y	.	non-capture realted mortality	2	13.018	41589	2013_N	November	pronghorn feces	TRUE	2059.87	Host-asssociated	Animal	Animal distal gut	grassland biome	sagebrush steppe	animal-associated habitat	feces	host-associated	USA:WY:Red Desert	6	years	pronghorn	adult	Antilocapra americana	Red13	Y	9891	45.06	kg	41.34972486	-107.7235331	BSU 4B	TRUE	12842	feces	feces metagenome	female	1861841	13-018 RDP	N	Positive	Baggs	South	13-018	6	6.725	6.725
12842.13.019	n	Y	.	alive	3	13.019	41589	2013_N	November	pronghorn feces	TRUE	2035.66	Host-asssociated	Animal	Animal distal gut	grassland biome	sagebrush steppe	animal-associated habitat	feces	host-associated	USA:WY:Red Desert	9.5	years	pronghorn	adult	Antilocapra americana	Red25	N	9891	47.46	kg	41.40794695	-107.8154881	BSU 4B	TRUE	12842	feces	feces metagenome	female	1861841	13-019 RDP	N	Positive	Bitter Creek	South	13-019	9.5	9.476	9.476
12842.13.02	n	N	.	unk	0	13.02	41590	2013_N	November	pronghorn feces	TRUE	2067	Host-asssociated	Animal	Animal distal gut	grassland biome	sagebrush steppe	animal-associated habitat	feces	host-associated	USA:WY:Red Desert	1.5	years	pronghorn	adult	Antilocapra americana	13.02	Y	9891	43.06	kg	41.40794695	-107.8154881	BSU 4B	TRUE	12842	feces	feces metagenome	female	1861841	13-020 RDP	N	Positive	Baggs	South	13-020	1.5	3.188	3.188
12842.13.022	n	Y	.	non-capture realted mortality	2	13.022	41588	2013_N	November	pronghorn feces	TRUE	2029.34	Host-asssociated	Animal	Animal distal gut	grassland biome	sagebrush steppe	animal-associated habitat	feces	host-associated	USA:WY:Red Desert	4.5	years	pronghorn	adult	Antilocapra americana	Red14	N	9891	53.16	kg	41.29445503	-107.6216572	BSU 4B	TRUE	12842	feces	feces metagenome	female	1861841	13-022 RDP	N	Positive	Baggs	South	13-022	4.5	5.546	5.546
12842.13.023	n	Y	.	alive	3	13.023	41589	2013_N	November	pronghorn feces	TRUE	2083.35	Host-asssociated	Animal	Animal distal gut	grassland biome	sagebrush steppe	animal-associated habitat	feces	host-associated	USA:WY:Red Desert	5.5	years	pronghorn	adult	Antilocapra americana	Red08	Y	9891	51.96	kg	41.44873403	-107.8173647	BSU 4B	TRUE	12842	feces	feces metagenome	female	1861841	13-023 RDP	Positive	Positive	Bitter Creek	South	13-023	5.5	6.332	6.332
12842.13.024	n	Y	7/22/15 general area	non-capture-related mortality	2	13.024	41589	2013_N	November	pronghorn feces	TRUE	2011.29	Host-asssociated	Animal	Animal distal gut	grassland biome	sagebrush steppe	animal-associated habitat	feces	host-associated	USA:WY:Red Desert	3.5	years	pronghorn	adult	Antilocapra americana	Green01	Y	9891	49.96	kg	41.35001324	-107.6826113	BSU 4B	TRUE	12842	feces	feces metagenome	female	1861841	13-024 RDP	N	N	Baggs	South	13-024	3.5	4.76	4.76
12842.13.025	n	Y	6/6/14 no notes	alive	3	13.025	41589	2013_N	November	pronghorn feces	TRUE	2065.88	Host-asssociated	Animal	Animal distal gut	grassland biome	sagebrush steppe	animal-associated habitat	feces	host-associated	USA:WY:Red Desert	9	years	pronghorn	adult	Antilocapra americana	Red04	Y	9891	39.66	kg	41.42407767	-107.8011696	BSU 4B	TRUE	12842	feces	feces metagenome	female	1861841	13-025 RDP	N	N	Bitter Creek	South	13-025	9	9.083	9.083
12842.13.026	n	N	.	capture-related mortality	1	13.026	41590	2013_N	November	pronghorn feces	TRUE	2067	Host-asssociated	Animal	Animal distal gut	grassland biome	sagebrush steppe	animal-associated habitat	feces	host-associated	USA:WY:Red Desert	8	years	pronghorn	adult	Antilocapra americana	13.026	N	9891	46.56	kg	41.42407767	-107.8011696	BSU 4B	TRUE	12842	feces	feces metagenome	female	1861841	13-026 RDP	N	N	Baggs	South	13-026	8	8.297	8.297
12842.13.027	n	Y	6/6/14 no notes	alive	3	13.027	41589	2013_N	November	pronghorn feces	TRUE	2045.96	Host-asssociated	Animal	Animal distal gut	grassland biome	sagebrush steppe	animal-associated habitat	feces	host-associated	USA:WY:Red Desert	2.5	years	pronghorn	adult	Antilocapra americana	Green22	Y	9891	47.86	kg	41.41978437	-107.8129355	BSU 4B	TRUE	12842	feces	feces metagenome	female	1861841	.	NR	NR	Bitter Creek	South	13-027	2.5	3.974	3.974
12842.13.028	n	Y	.	non-capture-related mortality	2	13.028	41588	2013_N	November	pronghorn feces	TRUE	2091.53	Host-asssociated	Animal	Animal distal gut	grassland biome	sagebrush steppe	animal-associated habitat	feces	host-associated	USA:WY:Red Desert	5+	years	pronghorn	adult	Antilocapra americana	Green04	Y	9891	44.46	kg	41.29557962	-107.5796795	BSU 4B	TRUE	12842	feces	feces metagenome	female	1861841	13-028 RDP	N	N	Baggs	South	13-028	5	5.939	5.939
12842.13.029	n	Y	.	alive	3	13.029	41588	2013_N	November	pronghorn feces	TRUE	1997.36	Host-asssociated	Animal	Animal distal gut	grassland biome	sagebrush steppe	animal-associated habitat	feces	host-associated	USA:WY:Red Desert	4.5	years	pronghorn	adult	Antilocapra americana	Green12	N	9891	48.06	kg	41.34283872	-107.6665486	BSU 4B	TRUE	12842	feces	feces metagenome	female	1861841	13-029 RDP	N	N	Baggs	South	13-029	4.5	5.546	5.546
12842.13.03	n	Y	.	non-capture realted mortality	2	13.03	41588	2013_N	November	pronghorn feces	TRUE	2041.43	Host-asssociated	Animal	Animal distal gut	grassland biome	sagebrush steppe	animal-associated habitat	feces	host-associated	USA:WY:Red Desert	6	years	pronghorn	adult	Antilocapra americana	Green09	Y	9891	48.26	kg	41.34592985	-107.6306685	BSU 4B	TRUE	12842	feces	feces metagenome	female	1861841	13-030 RDP	Positive	Positive	Baggs	South	13-030	6	6.725	6.725
12842.13.031	n	Y	.	alive	3	13.031	41589	2013_N	November	pronghorn feces	TRUE	2087.4	Host-asssociated	Animal	Animal distal gut	grassland biome	sagebrush steppe	animal-associated habitat	feces	host-associated	USA:WY:Red Desert	5.5	years	pronghorn	adult	Antilocapra americana	Green03	Y	9891	53.06	kg	41.47578315	-107.8284736	BSU 4B	TRUE	12842	feces	feces metagenome	female	1861841	13-031 RDP	N	N	Bitter Creek	South	13-031	5.5	6.332	6.332
12842.13.032	n	Y	6/17/14 likely hers	alive	3	13.032	41589	2013_N	November	pronghorn feces	TRUE	2046.18	Host-asssociated	Animal	Animal distal gut	grassland biome	sagebrush steppe	animal-associated habitat	feces	host-associated	USA:WY:Red Desert	6	years	pronghorn	adult	Antilocapra americana	Green10	Y	9891	46.06	kg	41.3761046	-107.8121083	BSU 4B	TRUE	12842	feces	feces metagenome	female	1861841	13-032 RDP	Positive	Positive	Bitter Creek	South	13-032	6	6.725	6.725
12842.13.033	n	Y	.	non-cature related mortality	2	13.033	41588	2013_N	November	pronghorn feces	TRUE	2108.15	Host-asssociated	Animal	Animal distal gut	grassland biome	sagebrush steppe	animal-associated habitat	feces	host-associated	USA:WY:Red Desert	5	years	pronghorn	adult	Antilocapra americana	Green06	Y	9891	48.86	kg	41.28627693	-107.5711646	BSU 4B	TRUE	12842	feces	feces metagenome	female	1861841	13-033 RDP	N	N	Baggs	South	13-033	5	5.939	5.939
12842.13.034	n	Y	.	alive	3	13.034	41592	2013_N	November	pronghorn feces	TRUE	2147.09	Host-asssociated	Animal	Animal distal gut	grassland biome	sagebrush steppe	animal-associated habitat	feces	host-associated	USA:WY:Red Desert	4+	years	pronghorn	adult	Antilocapra americana	Orange24	Y	9891	56.26	kg	42.20521292	-108.7017028	BSU 4B	TRUE	12842	feces	feces metagenome	female	1861841	13-034 RDP	N	N	Red desert	North	13-034	4	5.153	5.153
12842.13.035	n	Y	.	non-capture realted mortality	2	13.035	41592	2013_N	November	pronghorn feces	TRUE	2075.63	Host-asssociated	Animal	Animal distal gut	grassland biome	sagebrush steppe	animal-associated habitat	feces	host-associated	USA:WY:Red Desert	6	years	pronghorn	adult	Antilocapra americana	White20	Y	9891	52.66	kg	42.06854491	-108.5638729	BSU 4B	TRUE	12842	feces	feces metagenome	female	1861841	13-035 RDP	N	N	Red desert	North	13-035	6	6.725	6.725
12842.13.036	n	Y	.	alive	3	13.036	41589	2013_N	November	pronghorn feces	TRUE	2070.66	Host-asssociated	Animal	Animal distal gut	grassland biome	sagebrush steppe	animal-associated habitat	feces	host-associated	USA:WY:Red Desert	3	years	pronghorn	adult	Antilocapra americana	Red03	Y	9891	52.56	kg	41.44192936	-107.8145267	BSU 4B	TRUE	12842	feces	feces metagenome	female	1861841	13-036 RDP	N	N	Bitter Creek	South	13-036	3	4.367	4.367
12842.13.038	n	Y	.	alive	3	13.038	41590	2013_N	November	pronghorn feces	TRUE	2109.54	Host-asssociated	Animal	Animal distal gut	grassland biome	sagebrush steppe	animal-associated habitat	feces	host-associated	USA:WY:Red Desert	4	years	pronghorn	adult	Antilocapra americana	Green07	Y	9891	51.16	kg	41.59754366	-107.8464814	BSU 4B	TRUE	12842	feces	feces metagenome	female	1861841	13-038 RDP	N	N	Bitter Creek	South	13-038	4	5.153	5.153
12842.13.039	n	Y	.	alive	3	13.039	41589	2013_N	November	pronghorn feces	TRUE	2044.35	Host-asssociated	Animal	Animal distal gut	grassland biome	sagebrush steppe	animal-associated habitat	feces	host-associated	USA:WY:Red Desert	6	years	pronghorn	adult	Antilocapra americana	Green18	Y	9891	49.46	kg	41.39228085	-107.8036865	BSU 4B	TRUE	12842	feces	feces metagenome	female	1861841	13-039 RDP	N	Positive	Bitter Creek	South	13-039	6	6.725	6.725
12842.13.04	n	Y	.	alive	3	13.04	41589	2013_N	November	pronghorn feces	TRUE	2064.02	Host-asssociated	Animal	Animal distal gut	grassland biome	sagebrush steppe	animal-associated habitat	feces	host-associated	USA:WY:Red Desert	5	years	pronghorn	adult	Antilocapra americana	Red15	N	9891	43.96	kg	41.43880984	-107.8140412	BSU 4B	TRUE	12842	feces	feces metagenome	female	1861841	13-040 RDP	N	Positive	Bitter Creek	South	13-040	5	5.939	5.939
12842.13.041	n	Y	.	alive	3	13.041	41591	2013_N	November	pronghorn feces	TRUE	2114.68	Host-asssociated	Animal	Animal distal gut	grassland biome	sagebrush steppe	animal-associated habitat	feces	host-associated	USA:WY:Red Desert	4	years	pronghorn	adult	Antilocapra americana	Orange14	Y	9891	48.36	kg	42.15363387	-108.6471168	BSU 4B	TRUE	12842	feces	feces metagenome	female	1861841	13-041 RDP	N	N	Red desert	North	13-041	4	5.153	5.153
12842.13.042	n	Y	7/7/14 no notes	non-capture related mortality	2	13.042	41588	2013_N	November	pronghorn feces	TRUE	2192.42	Host-asssociated	Animal	Animal distal gut	grassland biome	sagebrush steppe	animal-associated habitat	feces	host-associated	USA:WY:Red Desert	5.5	years	pronghorn	adult	Antilocapra americana	Green14	N	9891	48.96	kg	41.27042851	-107.5460996	BSU 4B	TRUE	12842	feces	feces metagenome	female	1861841	13-042 RDP	Positive	N	Baggs	South	13-042	5.5	6.332	6.332
12842.13.043	n	Y	6/8/14 no notes	alive	3	13.043	41589	2013_N	November	pronghorn feces	TRUE	2080.51	Host-asssociated	Animal	Animal distal gut	grassland biome	sagebrush steppe	animal-associated habitat	feces	host-associated	USA:WY:Red Desert	1.5	years	pronghorn	adult	Antilocapra americana	Orange15	Y	9891	42.16	kg	41.64684378	-108.0228734	BSU 4B	TRUE	12842	feces	feces metagenome	female	1861841	13-043 RDP	N	N	Bitter Creek	South	13-043	1.5	3.188	3.188
12842.13.044	n	Y	.	alive	3	13.044	41591	2013_N	November	pronghorn feces	TRUE	2155.84	Host-asssociated	Animal	Animal distal gut	grassland biome	sagebrush steppe	animal-associated habitat	feces	host-associated	USA:WY:Red Desert	4	years	pronghorn	adult	Antilocapra americana	White05	Y	9891	45.96	kg	42.10162211	-108.693775	BSU 4B	TRUE	12842	feces	feces metagenome	female	1861841	13-044 RDP	N	N	Red desert	North	13-044	4	5.153	5.153
12842.13.045	n	Y	.	capture-related mortality	1	13.045	41591	2013_N	November	pronghorn feces	TRUE	2172.68	Host-asssociated	Animal	Animal distal gut	grassland biome	sagebrush steppe	animal-associated habitat	feces	host-associated	USA:WY:Red Desert	5	years	pronghorn	adult	Antilocapra americana	Yellow11	Y	9891	55.46	kg	42.17583589	-108.8030416	BSU 4B	TRUE	12842	feces	feces metagenome	female	1861841	13-045 RDP	N	N	Red desert	North	13-045	5	5.939	5.939
12842.13.046	n	Y	.	alive	3	13.046	41591	2013_N	November	pronghorn feces	TRUE	2145.49	Host-asssociated	Animal	Animal distal gut	grassland biome	sagebrush steppe	animal-associated habitat	feces	host-associated	USA:WY:Red Desert	4	years	pronghorn	adult	Antilocapra americana	Green17	N	9891	48.06	kg	42.1245819	-108.7518684	BSU 4B	TRUE	12842	feces	feces metagenome	female	1861841	13-046 RDP	Positive	N	Red desert	North	13-046	4	5.153	5.153
12842.13.047	n	Y	7/14/2015 general area	alive	3	13.047	41590	2013_N	November	pronghorn feces	TRUE	2080.51	Host-asssociated	Animal	Animal distal gut	grassland biome	sagebrush steppe	animal-associated habitat	feces	host-associated	USA:WY:Red Desert	6	years	pronghorn	adult	Antilocapra americana	Orange25	Y	9891	52.76	kg	41.64684378	-108.0228734	BSU 4B	TRUE	12842	feces	feces metagenome	female	1861841	13-047 RDP	N	N	Bitter Creek	South	13-047	6	6.725	6.725
12842.13.048	n	Y	.	alive	3	13.048	41588	2013_N	November	pronghorn feces	TRUE	1997.18	Host-asssociated	Animal	Animal distal gut	grassland biome	sagebrush steppe	animal-associated habitat	feces	host-associated	USA:WY:Red Desert	2.5	years	pronghorn	adult	Antilocapra americana	Green21	Y	9891	42.66	kg	41.34815358	-107.6741602	BSU 4B	TRUE	12842	feces	feces metagenome	female	1861841	13-048 RDP	N	N	Baggs	South	13-048	2.5	3.974	3.974
12842.13.049	n	Y	.	capture-related mortality	1	13.049	41589	2013_N	November	pronghorn feces	TRUE	2078.95	Host-asssociated	Animal	Animal distal gut	grassland biome	sagebrush steppe	animal-associated habitat	feces	host-associated	USA:WY:Red Desert	10+	years	pronghorn	adult	Antilocapra americana	Green24	Y	9891	50.66	kg	41.45142852	-107.7912835	BSU 4B	TRUE	12842	feces	feces metagenome	female	1861841	13-049 RDP	N	Positive	Bitter Creek	South	13-049	10	9.869	9.869
12842.13.05	y	N	.	unk	0	13.05	41590	2013_N	November	pronghorn feces	TRUE	2067	Host-asssociated	Animal	Animal distal gut	grassland biome	sagebrush steppe	animal-associated habitat	feces	host-associated	USA:WY:Red Desert	1	years	pronghorn	adult	Antilocapra americana	13.05	Y	9891	43.86	kg	41.45142852	-107.7912835	BSU 4B	TRUE	12842	feces	feces metagenome	female	1861841	13-050 RDP	N	N	Baggs	South	13-140 (whirlpack 13-050)	1	2.795	2.795
12842.13.051	n	Y	.	alive	3	13.051	41589	2013_N	November	pronghorn feces	TRUE	2031.65	Host-asssociated	Animal	Animal distal gut	grassland biome	sagebrush steppe	animal-associated habitat	feces	host-associated	USA:WY:Red Desert	5.5	years	pronghorn	adult	Antilocapra americana	Green25	N	9891	44.66	kg	41.43768858	-107.8711728	BSU 4B	TRUE	12842	feces	feces metagenome	female	1861841	13-051 RDP	N	N	Bitter Creek	South	13-051	5.5	6.332	6.332
12842.13.052	n	Y	.	alive	3	13.052	41589	2013_N	November	pronghorn feces	TRUE	2063.58	Host-asssociated	Animal	Animal distal gut	grassland biome	sagebrush steppe	animal-associated habitat	feces	host-associated	USA:WY:Red Desert	2.5	years	pronghorn	adult	Antilocapra americana	Green20	Y	9891	44.96	kg	41.47805131	-107.8392689	BSU 4B	TRUE	12842	feces	feces metagenome	female	1861841	13-052 RDP	N	N	Bitter Creek	South	13-052	2.5	3.974	3.974
12842.13.053	n	Y	.	non-capture-related mortality	2	13.053	41588	2013_N	November	pronghorn feces	TRUE	2100.79	Host-asssociated	Animal	Animal distal gut	grassland biome	sagebrush steppe	animal-associated habitat	feces	host-associated	USA:WY:Red Desert	4.5	years	pronghorn	adult	Antilocapra americana	Green16	N	9891	47.46	kg	41.28104046	-107.5710854	BSU 4B	TRUE	12842	feces	feces metagenome	female	1861841	13-053 RDP	N	N	Baggs	South	13-053	4.5	5.546	5.546
12842.13.054	n	Y	.	alive	3	13.054	41588	2013_N	November	pronghorn feces	TRUE	1984.91	Host-asssociated	Animal	Animal distal gut	grassland biome	sagebrush steppe	animal-associated habitat	feces	host-associated	USA:WY:Red Desert	7	years	pronghorn	adult	Antilocapra americana	White24	Y	9891	44.26	kg	41.29955988	-107.6703826	BSU 4B	TRUE	12842	feces	feces metagenome	female	1861841	13-054 RDP	N	N	Baggs	South	13-054	7	7.511	7.511
12842.13.055	n	Y	6/16/14 likely hers	non-capture-related mortality	2	13.055	41590	2013_N	November	pronghorn feces	TRUE	2080.51	Host-asssociated	Animal	Animal distal gut	grassland biome	sagebrush steppe	animal-associated habitat	feces	host-associated	USA:WY:Red Desert	7.5	years	pronghorn	adult	Antilocapra americana	Purple13	N	9891	47.46	kg	41.64684378	-108.0228734	BSU 4B	TRUE	12842	feces	feces metagenome	female	1861841	13-055 RDP	N	N	Bitter Creek	South	13-055	7.5	7.904	7.904
12842.13.056	n	Y	.	alive	3	13.056	41592	2013_N	November	pronghorn feces	TRUE	2080.51	Host-asssociated	Animal	Animal distal gut	grassland biome	sagebrush steppe	animal-associated habitat	feces	host-associated	USA:WY:Red Desert	10	years	pronghorn	adult	Antilocapra americana	Purple09	Y	9891	54.06	kg	41.64684378	-108.0228734	BSU 4B	TRUE	12842	feces	feces metagenome	female	1861841	13-056 RDP	N	N	Red desert	North	13-056	10	9.869	9.869
12842.13.057	n	Y	.	non-capture-related mortality	2	13.057	41591	2013_N	November	pronghorn feces	TRUE	2162.11	Host-asssociated	Animal	Animal distal gut	grassland biome	sagebrush steppe	animal-associated habitat	feces	host-associated	USA:WY:Red Desert	4	years	pronghorn	adult	Antilocapra americana	Yellow06	Y	9891	49.06	kg	42.21225511	-108.7111702	BSU 4B	TRUE	12842	feces	feces metagenome	female	1861841	13-057 RDP	Positive	N	Red desert	North	13-057	4	5.153	5.153
12842.13.058	n	Y	.	alive	3	13.058	41591	2013_N	November	pronghorn feces	TRUE	2179.33	Host-asssociated	Animal	Animal distal gut	grassland biome	sagebrush steppe	animal-associated habitat	feces	host-associated	USA:WY:Red Desert	8	years	pronghorn	adult	Antilocapra americana	Orange12	Y	9891	54.66	kg	42.22048202	-108.7584417	BSU 4B	TRUE	12842	feces	feces metagenome	female	1861841	13-058 RDP	Positive	Positive	Red desert	North	13-058	8	8.297	8.297
12842.13.059	n	Y	.	alive	3	13.059	41591	2013_N	November	pronghorn feces	TRUE	2080.51	Host-asssociated	Animal	Animal distal gut	grassland biome	sagebrush steppe	animal-associated habitat	feces	host-associated	USA:WY:Red Desert	4	years	pronghorn	adult	Antilocapra americana	Purple10	Y	9891	51.86	kg	41.64684378	-108.0228734	BSU 4B	TRUE	12842	feces	feces metagenome	female	1861841	13-059 RDP	N	N	Red desert	North	13-059	4	5.153	5.153
12842.13.06	n	Y	.	non-capture-related mortality	2	13.06	41589	2013_N	November	pronghorn feces	TRUE	2066.49	Host-asssociated	Animal	Animal distal gut	grassland biome	sagebrush steppe	animal-associated habitat	feces	host-associated	USA:WY:Red Desert	8.5	years	pronghorn	adult	Antilocapra americana	Red12	Y	9891	47.46	kg	41.43030559	-107.7845368	BSU 4B	TRUE	12842	feces	feces metagenome	female	1861841	13-060 RDP	Positive	N	Bitter Creek	South	13-060	8.5	8.69	8.69
12842.13.061	n	Y	6/8/14 likely hers	alive	3	13.061	41590	2013_N	November	pronghorn feces	TRUE	2080.51	Host-asssociated	Animal	Animal distal gut	grassland biome	sagebrush steppe	animal-associated habitat	feces	host-associated	USA:WY:Red Desert	4	years	pronghorn	adult	Antilocapra americana	Purple01	Y	9891	54.36	kg	41.64684378	-108.0228734	BSU 4B	TRUE	12842	feces	feces metagenome	female	1861841	13-061 RDP	Positive	N	Bitter Creek	South	13-061	4	5.153	5.153
12842.13.062	n	Y	.	alive	3	13.062	41588	2013_N	November	pronghorn feces	TRUE	2009.18	Host-asssociated	Animal	Animal distal gut	grassland biome	sagebrush steppe	animal-associated habitat	feces	host-associated	USA:WY:Red Desert	2	years	pronghorn	adult	Antilocapra americana	Orange10	Y	9891	48.46	kg	41.33897889	-107.7546895	BSU 4B	TRUE	12842	feces	feces metagenome	female	1861841	13-062 RDP	N	Positive	Baggs	South	13-062	2	3.581	3.581
12842.13.063	n	Y	.	non-capture-related mortality	2	13.063	41592	2013_N	November	pronghorn feces	TRUE	2104.31	Host-asssociated	Animal	Animal distal gut	grassland biome	sagebrush steppe	animal-associated habitat	feces	host-associated	USA:WY:Red Desert	3	years	pronghorn	adult	Antilocapra americana	White16	Y	9891	46.46	kg	42.14684266	-108.6326215	BSU 4B	TRUE	12842	feces	feces metagenome	female	1861841	13-063 RDP	N	N	Red desert	North	13-063	3	4.367	4.367
12842.13.065	n	Y	.	alive	3	13.065	41590	2013_N	November	pronghorn feces	TRUE	2062.84	Host-asssociated	Animal	Animal distal gut	grassland biome	sagebrush steppe	animal-associated habitat	feces	host-associated	USA:WY:Red Desert	7	years	pronghorn	adult	Antilocapra americana	Orange19	Y	9891	55.06	kg	41.51484946	-107.8932382	BSU 4B	TRUE	12842	feces	feces metagenome	female	1861841	13-065 RDP	N	Positive	Bitter Creek	South	13-065	7	7.511	7.511
12842.13.066	y	Y	.	alive	3	13.066	41589	2013_N	November	pronghorn feces	TRUE	2082.07	Host-asssociated	Animal	Animal distal gut	grassland biome	sagebrush steppe	animal-associated habitat	feces	host-associated	USA:WY:Red Desert	4.5	years	pronghorn	adult	Antilocapra americana	Yellow02	Y	9891	47.86	kg	41.36916859	-107.610637	BSU 4B	TRUE	12842	feces	feces metagenome	female	1861841	13-066 RDP	Positive	N	Baggs	South	13-066	4.5	5.546	5.546
12842.13.067	n	Y	.	unk	0	13.067	41591	2013_N	November	pronghorn feces	TRUE	2210.39	Host-asssociated	Animal	Animal distal gut	grassland biome	sagebrush steppe	animal-associated habitat	feces	host-associated	USA:WY:Red Desert	5	years	pronghorn	adult	Antilocapra americana	White17	N	9891	44.46	kg	42.21553072	-108.8212905	BSU 4B	TRUE	12842	feces	feces metagenome	female	1861841	13-067 RDP	N	N	Red desert	North	13-067	5	5.939	5.939
12842.13.068	n	Y	.	alive	3	13.068	41588	2013_N	November	pronghorn feces	TRUE	2080.51	Host-asssociated	Animal	Animal distal gut	grassland biome	sagebrush steppe	animal-associated habitat	feces	host-associated	USA:WY:Red Desert	NR	years	pronghorn	adult	Antilocapra americana	Purple03	N	9891	48.06	kg	41.64684378	-108.0228734	BSU 4B	TRUE	12842	feces	feces metagenome	female	1861841	13-068 RDP	Positive	Positive	Baggs	South	13-068	NR	NR	NR
12842.13.071	n	Y	.	non-capture related mortality	2	13.071	41589	2013_N	November	pronghorn feces	TRUE	2022.79	Host-asssociated	Animal	Animal distal gut	grassland biome	sagebrush steppe	animal-associated habitat	feces	host-associated	USA:WY:Red Desert	3.5	years	pronghorn	adult	Antilocapra americana	White23	Y	9891	48.06	kg	41.34956875	-107.6472505	BSU 4B	TRUE	12842	feces	feces metagenome	female	1861841	13-071 RDP	N	N	Baggs	South	13-071	3.5	4.76	4.76
12842.13.072	n	Y	.	non-capture-related mortality	2	13.072	41588	2013_N	November	pronghorn feces	TRUE	2080.51	Host-asssociated	Animal	Animal distal gut	grassland biome	sagebrush steppe	animal-associated habitat	feces	host-associated	USA:WY:Red Desert	4	years	pronghorn	adult	Antilocapra americana	Purple04	N	9891	44.66	kg	41.64684378	-108.0228734	BSU 4B	TRUE	12842	feces	feces metagenome	female	1861841	13-072 RDP	N	N	Baggs	South	13-072	4	5.153	5.153
12842.13.073	n	Y	.	non-capture-related mortality	2	13.073	41589	2013_N	November	pronghorn feces	TRUE	2029.65	Host-asssociated	Animal	Animal distal gut	grassland biome	sagebrush steppe	animal-associated habitat	feces	host-associated	USA:WY:Red Desert	2.5	years	pronghorn	adult	Antilocapra americana	Orange11	Y	9891	45.86	kg	41.34703535	-107.6434583	BSU 4B	TRUE	12842	feces	feces metagenome	female	1861841	13-073 RDP	Positive	Positive	Baggs	South	13-073	2.5	3.974	3.974
12842.13.074	n	Y	.	unk	0	13.074	41589	2013_N	November	pronghorn feces	TRUE	2028.47	Host-asssociated	Animal	Animal distal gut	grassland biome	sagebrush steppe	animal-associated habitat	feces	host-associated	USA:WY:Red Desert	4	years	pronghorn	adult	Antilocapra americana	Red09	Y	9891	56.46	kg	41.34965585	-107.6455054	BSU 4B	TRUE	12842	feces	feces metagenome	female	1861841	13-074 RDP	N	N	Baggs	South	13-074	4	5.153	5.153
12842.13.075	n	N	.	capture-related mortality	1	13.075	41590	2013_N	November	pronghorn feces	TRUE	2067	Host-asssociated	Animal	Animal distal gut	grassland biome	sagebrush steppe	animal-associated habitat	feces	host-associated	USA:WY:Red Desert	1.5	years	pronghorn	adult	Antilocapra americana	13.075	Y	9891	43.36	kg	41.34965585	-107.6455054	BSU 4B	TRUE	12842	feces	feces metagenome	female	1861841	13-075 RDP	N	N	Red desert	North	13-075	1.5	3.188	3.188
12842.13.076	n	Y	.	alive	3	13.076	41590	2013_N	November	pronghorn feces	TRUE	2062.72	Host-asssociated	Animal	Animal distal gut	grassland biome	sagebrush steppe	animal-associated habitat	feces	host-associated	USA:WY:Red Desert	10+	years	pronghorn	adult	Antilocapra americana	White15	Y	9891	41.36	kg	41.51477503	-107.8929401	BSU 4B	TRUE	12842	feces	feces metagenome	female	1861841	13-076 RDP	N	N	Bitter Creek	South	13-076	10	9.869	9.869
12842.13.077	n	Y	.	non-capture-related mortality	2	13.077	41591	2013_N	November	pronghorn feces	TRUE	2180.92	Host-asssociated	Animal	Animal distal gut	grassland biome	sagebrush steppe	animal-associated habitat	feces	host-associated	USA:WY:Red Desert	4	years	pronghorn	adult	Antilocapra americana	Green13	Y	9891	55.86	kg	42.20109668	-108.7784013	BSU 4B	TRUE	12842	feces	feces metagenome	female	1861841	13-077 RDP	N	N	Red desert	North	13-077	4	5.153	5.153
12842.13.078	n	Y	.	non-capture-related mortality	2	13.078	41591	2013_N	November	pronghorn feces	TRUE	2215.63	Host-asssociated	Animal	Animal distal gut	grassland biome	sagebrush steppe	animal-associated habitat	feces	host-associated	USA:WY:Red Desert	4.5	years	pronghorn	adult	Antilocapra americana	Green11	Y	9891	45.86	kg	42.208753	-108.8175079	BSU 4B	TRUE	12842	feces	feces metagenome	female	1861841	13-078 RDP	Positive	N	Red desert	North	13-078	4.5	5.546	5.546
12842.13.079	n	Y	.	alive	3	13.079	41591	2013_N	November	pronghorn feces	TRUE	2061.21	Host-asssociated	Animal	Animal distal gut	grassland biome	sagebrush steppe	animal-associated habitat	feces	host-associated	USA:WY:Red Desert	4.5	years	pronghorn	adult	Antilocapra americana	Green19	Y	9891	50.06	kg	42.0119187	-108.5398436	BSU 4B	TRUE	12842	feces	feces metagenome	female	1861841	13-079 RDP	N	N	Red desert	North	13-079	4.5	5.546	5.546
12842.13.08	y	Y	.	alive	3	13.08	41591	2013_N	November	pronghorn feces	TRUE	2128.08	Host-asssociated	Animal	Animal distal gut	grassland biome	sagebrush steppe	animal-associated habitat	feces	host-associated	USA:WY:Red Desert	4+	years	pronghorn	adult	Antilocapra americana	Orange07	Y	9891	53.56	kg	42.19077848	-108.6795646	BSU 4B	TRUE	12842	feces	feces metagenome	female	1861841	13-080 RDP	Positive	N	Red desert	North	13-080 (blood tubes 13-103)	4	5.153	5.153
12842.13.081	n	Y	.	non-capture-related mortality	2	13.081	41592	2013_N	November	pronghorn feces	TRUE	2080.51	Host-asssociated	Animal	Animal distal gut	grassland biome	sagebrush steppe	animal-associated habitat	feces	host-associated	USA:WY:Red Desert	2	years	pronghorn	adult	Antilocapra americana	Purple07	Y	9891	42.96	kg	41.64684378	-108.0228734	BSU 4B	TRUE	12842	feces	feces metagenome	female	1861841	13-081 RDP	N	N	Red desert	North	13-081	2	3.581	3.581
12842.13.084	n	Y	.	alive	3	13.084	41592	2013_N	November	pronghorn feces	TRUE	2060.51	Host-asssociated	Animal	Animal distal gut	grassland biome	sagebrush steppe	animal-associated habitat	feces	host-associated	USA:WY:Red Desert	10+	years	pronghorn	adult	Antilocapra americana	Orange16	Y	9891	55.16	kg	42.01679104	-108.5514849	BSU 4B	TRUE	12842	feces	feces metagenome	female	1861841	13-084 RDP	N	N	Red desert	North	13-084	10	9.869	9.869
12842.13.086	n	Y	6/9/14 no notes	alive	3	13.086	41590	2013_N	November	pronghorn feces	TRUE	2140.75	Host-asssociated	Animal	Animal distal gut	grassland biome	sagebrush steppe	animal-associated habitat	feces	host-associated	USA:WY:Red Desert	6	years	pronghorn	adult	Antilocapra americana	Orange01	Y	9891	46.46	kg	41.60629894	-107.8271948	BSU 4B	TRUE	12842	feces	feces metagenome	female	1861841	13-086 RDP	N	N	Bitter Creek	South	13-086	6	6.725	6.725
12842.13.087	n	Y	.	capture-related mortality	1	13.087	41591	2013_N	November	pronghorn feces	TRUE	2080.51	Host-asssociated	Animal	Animal distal gut	grassland biome	sagebrush steppe	animal-associated habitat	feces	host-associated	USA:WY:Red Desert	2	years	pronghorn	adult	Antilocapra americana	Purple11	Y	9891	48.96	kg	41.64684378	-108.0228734	BSU 4B	TRUE	12842	feces	feces metagenome	female	1861841	13-087 RDP	Positive	N	Red desert	North	13-087	2	3.581	3.581
12842.13.088	n	Y	.	alive	3	13.088	41590	2013_N	November	pronghorn feces	TRUE	2157.59	Host-asssociated	Animal	Animal distal gut	grassland biome	sagebrush steppe	animal-associated habitat	feces	host-associated	USA:WY:Red Desert	1	years	pronghorn	adult	Antilocapra americana	Yellow07	Y	9891	48.46	kg	41.57323141	-107.7891935	BSU 4B	TRUE	12842	feces	feces metagenome	female	1861841	13-088 RDP	Positive	Positive	Bitter Creek	South	13-088	1	2.795	2.795
12842.13.089	n	Y	.	alive	3	13.089	41592	2013_N	November	pronghorn feces	TRUE	2118.76	Host-asssociated	Animal	Animal distal gut	grassland biome	sagebrush steppe	animal-associated habitat	feces	host-associated	USA:WY:Red Desert	3.5	years	pronghorn	adult	Antilocapra americana	White10	Y	9891	48.96	kg	42.1644828	-108.6671611	BSU 4B	TRUE	12842	feces	feces metagenome	female	1861841	13-089 RDP	N	N	Red desert	North	13-089	3.5	4.76	4.76
12842.13.09	n	Y	.	unk	0	13.09	41591	2013_N	November	pronghorn feces	TRUE	2080.51	Host-asssociated	Animal	Animal distal gut	grassland biome	sagebrush steppe	animal-associated habitat	feces	host-associated	USA:WY:Red Desert	1.5	years	pronghorn	adult	Antilocapra americana	Purple25	Y	9891	45.86	kg	41.64684378	-108.0228734	BSU 4B	TRUE	12842	feces	feces metagenome	female	1861841	13-090 RDP	N	N	Red desert	North	13-090	1.5	3.188	3.188
12842.13.091	n	Y	6/8/14 no notes	non-capture-related mortality	2	13.091	41590	2013_N	November	pronghorn feces	TRUE	2080.51	Host-asssociated	Animal	Animal distal gut	grassland biome	sagebrush steppe	animal-associated habitat	feces	host-associated	USA:WY:Red Desert	6	years	pronghorn	adult	Antilocapra americana	Purple16	Y	9891	50.36	kg	41.64684378	-108.0228734	BSU 4B	TRUE	12842	feces	feces metagenome	female	1861841	13-091 RDP	N	Positive	Bitter Creek	South	13-091	6	6.725	6.725
12842.13.092	n	Y	.	non-capture-related mortality	2	13.092	41591	2013_N	November	pronghorn feces	TRUE	2156.63	Host-asssociated	Animal	Animal distal gut	grassland biome	sagebrush steppe	animal-associated habitat	feces	host-associated	USA:WY:Red Desert	7	years	pronghorn	adult	Antilocapra americana	Green15	Y	9891	52.26	kg	42.08225568	-108.7262971	BSU 4B	TRUE	12842	feces	feces metagenome	female	1861841	13-092 RDP	N	N	Red desert	North	13-092	7	7.511	7.511
12842.13.093	n	Y	.	alive	3	13.093	41588	2013_N	November	pronghorn feces	TRUE	2107.35	Host-asssociated	Animal	Animal distal gut	grassland biome	sagebrush steppe	animal-associated habitat	feces	host-associated	USA:WY:Red Desert	8+	years	pronghorn	adult	Antilocapra americana	White11	N	9891	47.96	kg	41.28935375	-107.5658868	BSU 4B	TRUE	12842	feces	feces metagenome	female	1861841	13-093 RDP	N	N	Baggs	South	13-093	8	8.297	8.297
12842.13.094	n	N	.	capture-related mortality	1	13.094	41589	2013_N	November	pronghorn feces	TRUE	2067	Host-asssociated	Animal	Animal distal gut	grassland biome	sagebrush steppe	animal-associated habitat	feces	host-associated	USA:WY:Red Desert	4	years	pronghorn	adult	Antilocapra americana	13.094	N	9891	48.56	kg	41.28935375	-107.5658868	BSU 4B	TRUE	12842	feces	feces metagenome	female	1861841	13-094 RDP	Positive	N	Bitter Creek	South	13-094	4	5.153	5.153
12842.13.096	n	Y	.	non-capture-related morttality	2	13.096	41588	2013_N	November	pronghorn feces	TRUE	2010.72	Host-asssociated	Animal	Animal distal gut	grassland biome	sagebrush steppe	animal-associated habitat	feces	host-associated	USA:WY:Red Desert	4	years	pronghorn	adult	Antilocapra americana	Orange08	N	9891	50.96	kg	41.34868961	-107.6827135	BSU 4B	TRUE	12842	feces	feces metagenome	female	1861841	13-096 RDP	N	N	Baggs	South	13-096	4	5.153	5.153
12842.13.097	n	Y	6/8/14 no notes	alive	3	13.097	41590	2013_N	November	pronghorn feces	TRUE	2074.33	Host-asssociated	Animal	Animal distal gut	grassland biome	sagebrush steppe	animal-associated habitat	feces	host-associated	USA:WY:Red Desert	3.5	years	pronghorn	adult	Antilocapra americana	Orange18	Y	9891	54.26	kg	41.51070171	-107.8259169	BSU 4B	TRUE	12842	feces	feces metagenome	female	1861841	13-097 RDP	N	N	Bitter Creek	South	13-097	3.5	4.76	4.76
12842.13.098	n	Y	.	alive	3	13.098	41588	2013_N	November	pronghorn feces	TRUE	2008.82	Host-asssociated	Animal	Animal distal gut	grassland biome	sagebrush steppe	animal-associated habitat	feces	host-associated	USA:WY:Red Desert	6	years	pronghorn	adult	Antilocapra americana	White04	Y	9891	49.96	kg	41.25551067	-107.6187366	BSU 4B	TRUE	12842	feces	feces metagenome	female	1861841	13-098 RDP	N	N	Baggs	South	13-098	6	6.725	6.725
12842.13.1	n	Y	.	alive	3	13.1	41592	2013_N	November	pronghorn feces	TRUE	2142.7	Host-asssociated	Animal	Animal distal gut	grassland biome	sagebrush steppe	animal-associated habitat	feces	host-associated	USA:WY:Red Desert	8	years	pronghorn	adult	Antilocapra americana	White22	Y	9891	NR	kg	42.10638707	-108.6973984	BSU 4B	TRUE	12842	feces	feces metagenome	female	1861841	13-100 RDP	N	N	Red desert	North	13-100	8	8.297	8.297
12842.13.101	n	Y	.	alive	3	13.101	41590	2013_N	November	pronghorn feces	TRUE	2104.28	Host-asssociated	Animal	Animal distal gut	grassland biome	sagebrush steppe	animal-associated habitat	feces	host-associated	USA:WY:Red Desert	5.5	years	pronghorn	adult	Antilocapra americana	Orange23	Y	9891	56.16	kg	41.67180451	-107.8620181	BSU 4B	TRUE	12842	feces	feces metagenome	female	1861841	13-101 RDP	N	N	Bitter Creek	South	13-101	5.5	6.332	6.332
12842.13.102	n	Y	8/3/14 hers	alive	3	13.102	41590	2013_N	November	pronghorn feces	TRUE	2109.23	Host-asssociated	Animal	Animal distal gut	grassland biome	sagebrush steppe	animal-associated habitat	feces	host-associated	USA:WY:Red Desert	2.5	years	pronghorn	adult	Antilocapra americana	White19	Y	9891	46.46	kg	41.55456538	-107.8199401	BSU 4B	TRUE	12842	feces	feces metagenome	female	1861841	13-102 RDP	N	N	Bitter Creek	South	13-102	2.5	3.974	3.974
12842.13.103	y	Y	.	alive	3	13.103	41591	2013_N	November	pronghorn feces	TRUE	2126.42	Host-asssociated	Animal	Animal distal gut	grassland biome	sagebrush steppe	animal-associated habitat	feces	host-associated	USA:WY:Red Desert	5	years	pronghorn	adult	Antilocapra americana	White02	N	9891	48.86	kg	42.18119042	-108.6903466	BSU 4B	TRUE	12842	feces	feces metagenome	female	1861841	13-103 RDP	N	N	Red desert	North	13-103 (blood tubes 13-080)	5	5.939	5.939
12842.13.104	n	Y	.	alive	3	13.104	41591	2013_N	November	pronghorn feces	TRUE	2080.51	Host-asssociated	Animal	Animal distal gut	grassland biome	sagebrush steppe	animal-associated habitat	feces	host-associated	USA:WY:Red Desert	7.5	years	pronghorn	adult	Antilocapra americana	Green23	Y	9891	50.66	kg	41.64684378	-108.0228734	BSU 4B	TRUE	12842	feces	feces metagenome	female	1861841	13-104 RDP	N	N	Red desert	North	13-104	7.5	7.904	7.904
12842.13.105	n	Y	.	alive	3	13.105	41591	2013_N	November	pronghorn feces	TRUE	2194.13	Host-asssociated	Animal	Animal distal gut	grassland biome	sagebrush steppe	animal-associated habitat	feces	host-associated	USA:WY:Red Desert	4	years	pronghorn	adult	Antilocapra americana	Orange02	Y	9891	50.66	kg	42.22896777	-108.7815764	BSU 4B	TRUE	12842	feces	feces metagenome	female	1861841	13-105 RDP	N	N	Red desert	North	13-105	4	5.153	5.153
12842.13.106	n	Y	.	alive	3	13.106	41588	2013_N	November	pronghorn feces	TRUE	2027.72	Host-asssociated	Animal	Animal distal gut	grassland biome	sagebrush steppe	animal-associated habitat	feces	host-associated	USA:WY:Red Desert	5.5	years	pronghorn	adult	Antilocapra americana	Yellow12	N	9891	48.96	kg	41.31459343	-107.7239184	BSU 4B	TRUE	12842	feces	feces metagenome	female	1861841	13-106 RDP	N	N	Baggs	South	13-106	5.5	6.332	6.332
12842.13.108	n	Y	.	alive	3	13.108	41588	2013_N	November	pronghorn feces	TRUE	2016.16	Host-asssociated	Animal	Animal distal gut	grassland biome	sagebrush steppe	animal-associated habitat	feces	host-associated	USA:WY:Red Desert	2	years	pronghorn	adult	Antilocapra americana	White03	Y	9891	52.86	kg	41.25678535	-107.6236535	BSU 4B	TRUE	12842	feces	feces metagenome	female	1861841	13-108 RDP	N	N	Baggs	South	13-108	2	3.581	3.581
12842.13.109	n	N	6/18/14 no notes	non-capture-related morttality	2	13.109	41589	2013_N	November	pronghorn feces	TRUE	2067	Host-asssociated	Animal	Animal distal gut	grassland biome	sagebrush steppe	animal-associated habitat	feces	host-associated	USA:WY:Red Desert	7	years	pronghorn	adult	Antilocapra americana	13.109	Y	9891	53.46	kg	41.25678535	-107.6236535	BSU 4B	TRUE	12842	feces	feces metagenome	female	1861841	13-109 RDP	N	Positive	Bitter Creek	South	13-109	7	7.511	7.511
12842.13.111	n	Y	.	alive	3	13.111	41591	2013_N	November	pronghorn feces	TRUE	2115.65	Host-asssociated	Animal	Animal distal gut	grassland biome	sagebrush steppe	animal-associated habitat	feces	host-associated	USA:WY:Red Desert	6+	years	pronghorn	adult	Antilocapra americana	Yellow08	Y	9891	46.46	kg	42.12802003	-108.6987997	BSU 4B	TRUE	12842	feces	feces metagenome	female	1861841	13-111 RDP	N	N	Red desert	North	13-111	6	6.725	6.725
12842.13.112	n	Y	.	alive	3	13.112	41588	2013_N	November	pronghorn feces	TRUE	2016.53	Host-asssociated	Animal	Animal distal gut	grassland biome	sagebrush steppe	animal-associated habitat	feces	host-associated	USA:WY:Red Desert	5	years	pronghorn	adult	Antilocapra americana	Yellow04	Y	9891	48.26	kg	41.28109057	-107.6147354	BSU 4B	TRUE	12842	feces	feces metagenome	female	1861841	13-112 RDP	Positive	Positive	Baggs	South	13-112	5	5.939	5.939
12842.13.113	n	Y	.	alive	3	13.113	41592	2013_N	November	pronghorn feces	TRUE	2210.49	Host-asssociated	Animal	Animal distal gut	grassland biome	sagebrush steppe	animal-associated habitat	feces	host-associated	USA:WY:Red Desert	4	years	pronghorn	adult	Antilocapra americana	Green08	Y	9891	46.46	kg	42.23735461	-108.7426678	BSU 4B	TRUE	12842	feces	feces metagenome	female	1861841	13-113 RDP	N	N	Red desert	North	13-113	4	5.153	5.153
12842.13.114	n	Y	.	non-capture-related morttality	2	13.114	41588	2013_N	November	pronghorn feces	TRUE	2032.79	Host-asssociated	Animal	Animal distal gut	grassland biome	sagebrush steppe	animal-associated habitat	feces	host-associated	USA:WY:Red Desert	NR	years	pronghorn	adult	Antilocapra americana	Orange09	N	9891	49.06	kg	41.27462098	-107.6605714	BSU 4B	TRUE	12842	feces	feces metagenome	female	1861841	13-114 RDP	N	N	Baggs	South	13-114	NR	NR	NR
12842.13.115	n	Y	.	alive	3	13.115	41592	2013_N	November	pronghorn feces	TRUE	2080.51	Host-asssociated	Animal	Animal distal gut	grassland biome	sagebrush steppe	animal-associated habitat	feces	host-associated	USA:WY:Red Desert	3.5	years	pronghorn	adult	Antilocapra americana	Purple05	Y	9891	48.26	kg	41.64684378	-108.0228734	BSU 4B	TRUE	12842	feces	feces metagenome	female	1861841	13-115 RDP	N	N	Red desert	North	13-115	3.5	4.76	4.76
12842.13.116	n	Y	.	unk	0	13.116	41591	2013_N	November	pronghorn feces	TRUE	2146.96	Host-asssociated	Animal	Animal distal gut	grassland biome	sagebrush steppe	animal-associated habitat	feces	host-associated	USA:WY:Red Desert	4	years	pronghorn	adult	Antilocapra americana	White25	N	9891	47.16	kg	42.11207081	-108.7050749	BSU 4B	TRUE	12842	feces	feces metagenome	female	1861841	13-116 RDP	N	N	Red desert	North	13-116	4	5.153	5.153
12842.13.117	n	Y	.	alive	3	13.117	41589	2013_N	November	pronghorn feces	TRUE	2023.07	Host-asssociated	Animal	Animal distal gut	grassland biome	sagebrush steppe	animal-associated habitat	feces	host-associated	USA:WY:Red Desert	2.5	years	pronghorn	adult	Antilocapra americana	White18	Y	9891	NR	kg	41.34628143	-107.6464683	BSU 4B	TRUE	12842	feces	feces metagenome	female	1861841	13-117 RDP	N	N	Baggs	South	13-117	2.5	3.974	3.974
12842.13.118	n	Y	.	non-capture-related morttality	2	13.118	41591	2013_N	November	pronghorn feces	TRUE	2168.11	Host-asssociated	Animal	Animal distal gut	grassland biome	sagebrush steppe	animal-associated habitat	feces	host-associated	USA:WY:Red Desert	4	years	pronghorn	adult	Antilocapra americana	Orange22	Y	9891	48.46	kg	42.18980138	-108.7804246	BSU 4B	TRUE	12842	feces	feces metagenome	female	1861841	13-118 RDP	N	N	Red desert	North	13-118	4	5.153	5.153
12842.13.119	n	N	.	alive	3	13.119	41592	2013_N	November	pronghorn feces	TRUE	2067	Host-asssociated	Animal	Animal distal gut	grassland biome	sagebrush steppe	animal-associated habitat	feces	host-associated	USA:WY:Red Desert	1.5	years	pronghorn	adult	Antilocapra americana	13.119	Y	9891	44.96	kg	42.18980138	-108.7804246	BSU 4B	TRUE	12842	feces	feces metagenome	female	1861841	13-119 RDP	N	N	Baggs	South	13-119	1.5	3.188	3.188
12842.13.12	n	Y	.	unk	0	13.12	41592	2013_N	November	pronghorn feces	TRUE	2140.67	Host-asssociated	Animal	Animal distal gut	grassland biome	sagebrush steppe	animal-associated habitat	feces	host-associated	USA:WY:Red Desert	7	years	pronghorn	adult	Antilocapra americana	White13	Y	9891	51.06	kg	42.17339095	-108.7317328	BSU 4B	TRUE	12842	feces	feces metagenome	female	1861841	13-120 RDP	N	N	Red desert	North	13-120	7	7.511	7.511
12842.13.121	n	Y	.	alive	3	13.121	41589	2013_N	November	pronghorn feces	TRUE	2062.41	Host-asssociated	Animal	Animal distal gut	grassland biome	sagebrush steppe	animal-associated habitat	feces	host-associated	USA:WY:Red Desert	5.5	years	pronghorn	adult	Antilocapra americana	Yellow01	Y	9891	52.16	kg	41.43853631	-107.8123801	BSU 4B	TRUE	12842	feces	feces metagenome	female	1861841	13-121 RDP	N	N	Bitter Creek	South	13-121	5.5	6.332	6.332
12842.13.123	n	Y	.	non-capture-related mortality	2	13.123	41589	2013_N	November	pronghorn feces	TRUE	2080.51	Host-asssociated	Animal	Animal distal gut	grassland biome	sagebrush steppe	animal-associated habitat	feces	host-associated	USA:WY:Red Desert	2.5	years	pronghorn	adult	Antilocapra americana	Orange17	N	9891	45.06	kg	41.64684378	-108.0228734	BSU 4B	TRUE	12842	feces	feces metagenome	female	1861841	13-123 RDP	N	N	Baggs	South	13-123	2.5	3.974	3.974
12842.13.124	n	Y	.	non-capture-related mortality	2	13.124	41588	2013_N	November	pronghorn feces	TRUE	2121.67	Host-asssociated	Animal	Animal distal gut	grassland biome	sagebrush steppe	animal-associated habitat	feces	host-associated	USA:WY:Red Desert	7.5	years	pronghorn	adult	Antilocapra americana	White08	Y	9891	52.06	kg	41.2986086	-107.5785151	BSU 4B	TRUE	12842	feces	feces metagenome	female	1861841	13-124 RDP	N	N	Baggs	South	13-124	7.5	7.904	7.904
12842.13.125	n	Y	.	alive	3	13.125	41588	2013_N	November	pronghorn feces	TRUE	1996.02	Host-asssociated	Animal	Animal distal gut	grassland biome	sagebrush steppe	animal-associated habitat	feces	host-associated	USA:WY:Red Desert	6	years	pronghorn	adult	Antilocapra americana	White01	Y	9891	58.26	kg	41.33632261	-107.6584388	BSU 4B	TRUE	12842	feces	feces metagenome	female	1861841	13-125 RDP	N	N	Baggs	South	13-125	6	6.725	6.725
12842.13.126	n	Y	.	non-capture-related mortality	2	13.126	41591	2013_N	November	pronghorn feces	TRUE	2140.22	Host-asssociated	Animal	Animal distal gut	grassland biome	sagebrush steppe	animal-associated habitat	feces	host-associated	USA:WY:Red Desert	5	years	pronghorn	adult	Antilocapra americana	Red19	Y	9891	50.96	kg	42.15834609	-108.7692102	BSU 4B	TRUE	12842	feces	feces metagenome	female	1861841	13-126 RDP	Positive	N	Red desert	North	13-126	5	5.939	5.939
12842.13.127	n	Y	.	non-capture-related mortality	2	13.127	41591	2013_N	November	pronghorn feces	TRUE	2181.89	Host-asssociated	Animal	Animal distal gut	grassland biome	sagebrush steppe	animal-associated habitat	feces	host-associated	USA:WY:Red Desert	8	years	pronghorn	adult	Antilocapra americana	Yellow10	Y	9891	49.26	kg	42.21873838	-108.7727293	BSU 4B	TRUE	12842	feces	feces metagenome	female	1861841	13-127 RDP	N	N	Red desert	North	13-127	8	8.297	8.297
12842.13.128	n	Y	.	non-capture-related mortality	2	13.128	41588	2013_N	November	pronghorn feces	TRUE	2016.68	Host-asssociated	Animal	Animal distal gut	grassland biome	sagebrush steppe	animal-associated habitat	feces	host-associated	USA:WY:Red Desert	5	years	pronghorn	adult	Antilocapra americana	Red21	N	9891	52.96	kg	41.22367127	-107.6311037	BSU 4B	TRUE	12842	feces	feces metagenome	female	1861841	13-128 RDP	N	N	Baggs	South	13-128	5	5.939	5.939
12842.13.129	y	N	.	non-capture-related mortality	2	13.129	41589	2013_N	November	pronghorn feces	TRUE	2067	Host-asssociated	Animal	Animal distal gut	grassland biome	sagebrush steppe	animal-associated habitat	feces	host-associated	USA:WY:Red Desert	NR	years	pronghorn	adult	Antilocapra americana	13.129	Y	9891	50.96	kg	41.22367127	-107.6311037	BSU 4B	TRUE	12842	feces	feces metagenome	female	1861841	13-066 RDP	Positive	N	Bitter Creek	South	13-129	NR	NR	NR
12842.13.13	n	Y	7/29/15 not hers	alive	3	13.13	41588	2013_N	November	pronghorn feces	TRUE	1998.61	Host-asssociated	Animal	Animal distal gut	grassland biome	sagebrush steppe	animal-associated habitat	feces	host-associated	USA:WY:Red Desert	1.5	years	pronghorn	adult	Antilocapra americana	Orange21	Y	9891	41.46	kg	41.3167016	-107.7505634	BSU 4B	TRUE	12842	feces	feces metagenome	female	1861841	13-130 RDP	N	Positive	Baggs	South	13-130	1.5	3.188	3.188
12842.13.131	n	Y	.	alive	3	13.131	41590	2013_N	November	pronghorn feces	TRUE	2130.93	Host-asssociated	Animal	Animal distal gut	grassland biome	sagebrush steppe	animal-associated habitat	feces	host-associated	USA:WY:Red Desert	2	years	pronghorn	adult	Antilocapra americana	Yellow03	Y	9891	50.96	kg	41.58754231	-107.805035	BSU 4B	TRUE	12842	feces	feces metagenome	female	1861841	13-131 RDP	N	N	Bitter Creek	South	13-131	2	3.581	3.581
12842.13.132	n	Y	6/8/14 no notes	alive	3	13.132	41590	2013_N	November	pronghorn feces	TRUE	2073.58	Host-asssociated	Animal	Animal distal gut	grassland biome	sagebrush steppe	animal-associated habitat	feces	host-associated	USA:WY:Red Desert	7	years	pronghorn	adult	Antilocapra americana	White14	Y	9891	47.46	kg	41.52901519	-107.8385328	BSU 4B	TRUE	12842	feces	feces metagenome	female	1861841	13-132 RDP	Positive	N	Bitter Creek	South	13-132	7	7.511	7.511
12842.13.133	n	Y	.	alive	3	13.133	41589	2013_N	November	pronghorn feces	TRUE	1994.64	Host-asssociated	Animal	Animal distal gut	grassland biome	sagebrush steppe	animal-associated habitat	feces	host-associated	USA:WY:Red Desert	3.5	years	pronghorn	adult	Antilocapra americana	Orange04	Y	9891	49.06	kg	41.33302672	-107.6715945	BSU 4B	TRUE	12842	feces	feces metagenome	female	1861841	13-133 RDP	N	N	Baggs	South	13-133	3.5	4.76	4.76
12842.13.134	n	Y	.	capture-related mortality	1	13.134	41588	2013_N	November	pronghorn feces	TRUE	2006.15	Host-asssociated	Animal	Animal distal gut	grassland biome	sagebrush steppe	animal-associated habitat	feces	host-associated	USA:WY:Red Desert	5+	years	pronghorn	adult	Antilocapra americana	Orange20	Y	9891	43.96	kg	41.31613628	-107.7490118	BSU 4B	TRUE	12842	feces	feces metagenome	female	1861841	13-134 RDP	N	N	Baggs	South	13-134	5	5.939	5.939
12842.13.135	n	Y	.	non-capture-related mortality	2	13.135	41590	2013_N	November	pronghorn feces	TRUE	2103.04	Host-asssociated	Animal	Animal distal gut	grassland biome	sagebrush steppe	animal-associated habitat	feces	host-associated	USA:WY:Red Desert	6.5	years	pronghorn	adult	Antilocapra americana	White06	Y	9891	47.86	kg	41.57975761	-107.8413384	BSU 4B	TRUE	12842	feces	feces metagenome	female	1861841	13-135 RDP	N	N	Bitter Creek	South	13-135	6.5	7.118	7.118
12842.13.136	n	Y	6/8/14 hers	alive	3	13.136	41590	2013_N	November	pronghorn feces	TRUE	2151.34	Host-asssociated	Animal	Animal distal gut	grassland biome	sagebrush steppe	animal-associated habitat	feces	host-associated	USA:WY:Red Desert	6	years	pronghorn	adult	Antilocapra americana	White12	Y	9891	46.46	kg	41.58597362	-107.797002	BSU 4B	TRUE	12842	feces	feces metagenome	female	1861841	13-136 RDP	N	N	Bitter Creek	South	13-136	6	6.725	6.725
12842.13.137	n	Y	.	unk	0	13.137	41589	2013_N	November	pronghorn feces	TRUE	2039.4	Host-asssociated	Animal	Animal distal gut	grassland biome	sagebrush steppe	animal-associated habitat	feces	host-associated	USA:WY:Red Desert	3.5	years	pronghorn	adult	Antilocapra americana	Red11	Y	9891	44.96	kg	41.39500097	-107.8225345	BSU 4B	TRUE	12842	feces	feces metagenome	female	1861841	13-137 RDP	N	N	Bitter Creek	South	13-137	3.5	4.76	4.76
12842.13.138	n	Y	.	non-capture related mortality	2	13.138	41592	2013_N	November	pronghorn feces	TRUE	2080.51	Host-asssociated	Animal	Animal distal gut	grassland biome	sagebrush steppe	animal-associated habitat	feces	host-associated	USA:WY:Red Desert	6	years	pronghorn	adult	Antilocapra americana	Purple17	Y	9891	47.96	kg	41.64684378	-108.0228734	BSU 4B	TRUE	12842	feces	feces metagenome	female	1861841	13-138 RDP	N	N	Red desert	North	13-138	6	6.725	6.725
12842.13.139	n	Y	.	alive	3	13.139	41590	2013_N	November	pronghorn feces	TRUE	2146.84	Host-asssociated	Animal	Animal distal gut	grassland biome	sagebrush steppe	animal-associated habitat	feces	host-associated	USA:WY:Red Desert	8.5	years	pronghorn	adult	Antilocapra americana	White21	Y	9891	49.66	kg	41.58296771	-107.7958094	BSU 4B	TRUE	12842	feces	feces metagenome	female	1861841	13-139 RDP	Positive	N	Bitter Creek	South	13-139	8.5	8.69	8.69
12842.13.14	y	Y	7/29/15 hers	alive	3	13.14	41588	2013_N	November	pronghorn feces	TRUE	2080.51	Host-asssociated	Animal	Animal distal gut	grassland biome	sagebrush steppe	animal-associated habitat	feces	host-associated	USA:WY:Red Desert	7.5	years	pronghorn	adult	Antilocapra americana	Purple08	Y	9891	50.96	kg	41.64684378	-108.0228734	BSU 4B	TRUE	12842	feces	feces metagenome	female	1861841	13-140 RDP	N	N	Baggs	South	13-050 (whirlpack 13-140)	7.5	7.904	7.904
12842.14.004	n	Y	6/8/14 general area	alive	3	14.004	41688	2014_F	February	pronghorn feces	TRUE	2063.79	Host-asssociated	Animal	Animal distal gut	grassland biome	sagebrush steppe	animal-associated habitat	feces	host-associated	USA:WY:Red Desert	5+	years	pronghorn	adult	Antilocapra americana	Yellow15	Y	9891	49.96	kg	41.53515602	-107.8631848	BSU 4B	TRUE	12842	feces	feces metagenome	female	1861841	14-04 RDP	N	N	Bitter Creek	South	14-004	5	5.939	5.939
12842.14.005	n	Y	.	non-capture-related mortality	2	14.005	41688	2014_F	February	pronghorn feces	TRUE	2043.45	Host-asssociated	Animal	Animal distal gut	grassland biome	sagebrush steppe	animal-associated habitat	feces	host-associated	USA:WY:Red Desert	5+	years	pronghorn	adult	Antilocapra americana	Yellow14	Y	9891	49.66	kg	41.96303606	-108.589534	BSU 4B	TRUE	12842	feces	feces metagenome	female	1861841	14-05 RDP	N	N	Red desert	North	14-005	5	5.939	5.939
12842.14.008	n	Y	7/22/14 general area	alive	3	14.008	41688	2014_F	February	pronghorn feces	TRUE	2036.77	Host-asssociated	Animal	Animal distal gut	grassland biome	sagebrush steppe	animal-associated habitat	feces	host-associated	USA:WY:Red Desert	4+	years	pronghorn	adult	Antilocapra americana	Yellow25	Y	9891	54.66	kg	41.88242815	-108.6190001	BSU 4B	TRUE	12842	feces	feces metagenome	female	1861841	14-08 RDP	N	N	Red desert	North	14-008	4	5.153	5.153
12842.14.011	n	Y	.	non-capture related mortality	2	14.011	41688	2014_F	February	pronghorn feces	TRUE	2080.51	Host-asssociated	Animal	Animal distal gut	grassland biome	sagebrush steppe	animal-associated habitat	feces	host-associated	USA:WY:Red Desert	4	years	pronghorn	adult	Antilocapra americana	Purple20	Y	9891	52.96	kg	41.64684378	-108.0228734	BSU 4B	TRUE	12842	feces	feces metagenome	female	1861841	14-11 RDP	N	N	Red desert	North	14-011	4	5.153	5.153
12842.14.018	n	Y	6/27/14 hers	alive	3	14.018	41688	2014_F	February	pronghorn feces	TRUE	2020.13	Host-asssociated	Animal	Animal distal gut	grassland biome	sagebrush steppe	animal-associated habitat	feces	host-associated	USA:WY:Red Desert	4+	years	pronghorn	adult	Antilocapra americana	Yellow19	Y	9891	51.46	kg	41.25086043	-107.6392983	BSU 4B	TRUE	12842	feces	feces metagenome	female	1861841	14-18 RDP	Positive	N	Baggs	South	14-018	4	5.153	5.153
12842.14.021	n	Y	6/10/14 likley hers	alive	3	14.021	41688	2014_F	February	pronghorn feces	TRUE	2106.32	Host-asssociated	Animal	Animal distal gut	grassland biome	sagebrush steppe	animal-associated habitat	feces	host-associated	USA:WY:Red Desert	7	years	pronghorn	adult	Antilocapra americana	Yellow16	Y	9891	54.96	kg	41.54013327	-107.8285186	BSU 4B	TRUE	12842	feces	feces metagenome	female	1861841	14-21 RDP	N	N	Bitter Creek	South	14-021	7	7.511	7.511
12842.14.022	n	Y	6/18/14 no notes	non-capture-realted mortality	2	14.022	41688	2014_F	February	pronghorn feces	TRUE	2100.84	Host-asssociated	Animal	Animal distal gut	grassland biome	sagebrush steppe	animal-associated habitat	feces	host-associated	USA:WY:Red Desert	4+	years	pronghorn	adult	Antilocapra americana	Yellow23	Y	9891	51.46	kg	41.57988255	-107.8460985	BSU 4B	TRUE	12842	feces	feces metagenome	female	1861841	14-22 RDP	N	N	Bitter Creek	South	14-022	4	5.153	5.153
12842.14.024	n	Y	.	non-capture-related mortality	2	14.024	41688	2014_F	February	pronghorn feces	TRUE	2080.51	Host-asssociated	Animal	Animal distal gut	grassland biome	sagebrush steppe	animal-associated habitat	feces	host-associated	USA:WY:Red Desert	4+	years	pronghorn	adult	Antilocapra americana	Purple19	Y	9891	43.56	kg	41.64684378	-108.0228734	BSU 4B	TRUE	12842	feces	feces metagenome	female	1861841	14-24 RDP	N	Positive	Red desert	North	14-024	4	5.153	5.153
12842.14.025	n	Y	6/22/14 no notes	alive	3	14.025	41688	2014_F	February	pronghorn feces	TRUE	2137.3	Host-asssociated	Animal	Animal distal gut	grassland biome	sagebrush steppe	animal-associated habitat	feces	host-associated	USA:WY:Red Desert	6+	years	pronghorn	adult	Antilocapra americana	Yellow18	N	9891	59.46	kg	41.19821905	-107.624275	BSU 4B	TRUE	12842	feces	feces metagenome	female	1861841	14-25 RDP	N	N	Baggs	South	14-025	6	6.725	6.725
12842.14.026	n	Y	.	alive	3	14.026	41688	2014_F	February	pronghorn feces	TRUE	2095.3	Host-asssociated	Animal	Animal distal gut	grassland biome	sagebrush steppe	animal-associated habitat	feces	host-associated	USA:WY:Red Desert	5+	years	pronghorn	adult	Antilocapra americana	Yellow17	Y	9891	49.96	kg	41.3642448	-107.7277433	BSU 4B	TRUE	12842	feces	feces metagenome	female	1861841	14-26 RDP	N	N	Baggs	South	14-026	5	5.939	5.939
12842.14.028	n	Y	.	non-capture-related mortality	2	14.028	41688	2014_F	February	pronghorn feces	TRUE	2081.87	Host-asssociated	Animal	Animal distal gut	grassland biome	sagebrush steppe	animal-associated habitat	feces	host-associated	USA:WY:Red Desert	6+	years	pronghorn	adult	Antilocapra americana	Yellow22	N	9891	50.56	kg	41.3319365	-107.7172246	BSU 4B	TRUE	12842	feces	feces metagenome	female	1861841	14-28 RDP	N	N	Baggs	South	14-028	6	6.725	6.725
12842.14.029	n	Y	.	alive	3	14.029	41688	2014_F	February	pronghorn feces	TRUE	2080.51	Host-asssociated	Animal	Animal distal gut	grassland biome	sagebrush steppe	animal-associated habitat	feces	host-associated	USA:WY:Red Desert	4	years	pronghorn	adult	Antilocapra americana	Purple18	Y	9891	51.96	kg	41.64684378	-108.0228734	BSU 4B	TRUE	12842	feces	feces metagenome	female	1861841	14-29 RDP	N	N	Red desert	North	14-029	4	5.153	5.153
12842.14.03	n	Y	.	alive	3	14.03	41688	2014_F	February	pronghorn feces	TRUE	2144.96	Host-asssociated	Animal	Animal distal gut	grassland biome	sagebrush steppe	animal-associated habitat	feces	host-associated	USA:WY:Red Desert	4	years	pronghorn	adult	Antilocapra americana	Purple21	Y	9891	54.66	kg	41.83164942	-108.7853436	BSU 4B	TRUE	12842	feces	feces metagenome	female	1861841	14-30 RDP	N	Positive	Red desert	North	14-030	4	5.153	5.153
12842.14.031	n	Y	.	unk	0	14.031	41956	2014_N	November	pronghorn feces	TRUE	2081.08	Host-asssociated	Animal	Animal distal gut	grassland biome	sagebrush steppe	animal-associated habitat	feces	host-associated	USA:WY:Red Desert	4	years	pronghorn	adult	Antilocapra americana	Green30	Y	9891	49.58	kg	41.73849203	-107.977428	BSU 4B	TRUE	12842	feces	feces metagenome	female	1861841	14-031 Nov. RDP	N	N	CDC	North	14-031	4	5.153	5.153
12842.14.032	n	Y	.	non-capture realted mortality	2	14.032	41955	2014_N	November	pronghorn feces	TRUE	2062.33	Host-asssociated	Animal	Animal distal gut	grassland biome	sagebrush steppe	animal-associated habitat	feces	host-associated	USA:WY:Red Desert	4 to 5	years	pronghorn	adult	Antilocapra americana	Yellow31	Y	9891	48.22	kg	41.78529726	-108.0278393	BSU 4B	TRUE	12842	feces	feces metagenome	female	1861841	14-032 Nov. RDP	N	N	CDC	North	14-032	4.5	5.546	5.546
12842.14.033	n	Y	.	alive	3	14.033	41955	2014_N	November	pronghorn feces	TRUE	2066.87	Host-asssociated	Animal	Animal distal gut	grassland biome	sagebrush steppe	animal-associated habitat	feces	host-associated	USA:WY:Red Desert	10	years	pronghorn	adult	Antilocapra americana	Green26	Y	9891	53.98	kg	41.76196339	-108.0241938	BSU 4B	TRUE	12842	feces	feces metagenome	female	1861841	14-033 Nov. RDP	N	N	CDC	North	14-033	10	9.869	9.869
12842.14.034	n	Y	8/8/15 hers	unk	0	14.034	41955	2014_N	November	pronghorn feces	TRUE	2065.14	Host-asssociated	Animal	Animal distal gut	grassland biome	sagebrush steppe	animal-associated habitat	feces	host-associated	USA:WY:Red Desert	12+	years	pronghorn	adult	Antilocapra americana	Green27	Y	9891	47.58	kg	41.77295111	-108.0267532	BSU 4B	TRUE	12842	feces	feces metagenome	female	1861841	14-034 Nov. RDP	N	N	CDC	North	14-034	12	11.441	11.441
12842.14.035	n	Y	.	unk	0	14.035	41955	2014_N	November	pronghorn feces	TRUE	2096.31	Host-asssociated	Animal	Animal distal gut	grassland biome	sagebrush steppe	animal-associated habitat	feces	host-associated	USA:WY:Red Desert	6 to 7	years	pronghorn	adult	Antilocapra americana	Yellow27	Y	9891	57.38	kg	41.72992127	-107.9745914	BSU 4B	TRUE	12842	feces	feces metagenome	female	1861841	14-035 Nov. RDP	N	N	CDC	North	14-035	6.5	7.118	7.118
12842.14.036	n	Y	.	alive	3	14.036	41956	2014_N	November	pronghorn feces	TRUE	2124.83	Host-asssociated	Animal	Animal distal gut	grassland biome	sagebrush steppe	animal-associated habitat	feces	host-associated	USA:WY:Red Desert	8	years	pronghorn	adult	Antilocapra americana	Green34	N	9891	NR	kg	42.17157838	-108.6803165	BSU 4B	TRUE	12842	feces	feces metagenome	female	1861841	14-036 Nov. RDP	N	Positive	Red desert	North	14-036	8	8.297	8.297
12842.14.037	n	Y	.	unk	0	14.037	41956	2014_N	November	pronghorn feces	TRUE	2188.45	Host-asssociated	Animal	Animal distal gut	grassland biome	sagebrush steppe	animal-associated habitat	feces	host-associated	USA:WY:Red Desert	4	years	pronghorn	adult	Antilocapra americana	Purple28	N	9891	52.84	kg	41.75290403	-107.8176645	BSU 4B	TRUE	12842	feces	feces metagenome	female	1861841	14-037 Nov. RDP	N	N	CDC	North	14-037	4	5.153	5.153
12842.14.038	n	N	.	unk	0	14.038	41957	NR	NR	pronghorn feces	TRUE	2067	Host-asssociated	Animal	Animal distal gut	grassland biome	sagebrush steppe	animal-associated habitat	feces	host-associated	USA:WY:Red Desert	na	years	pronghorn	adult	Antilocapra americana	14.038	N	9891	NR	kg	41.75290403	-107.8176645	BSU 4B	TRUE	12842	feces	feces metagenome	female	1861841	14-038 Nov. RDP	N	N		NR		NR	NR	NR
12842.14.039	n	Y	8/8/15 hers	unk	0	14.039	41956	2014_N	November	pronghorn feces	TRUE	2081.11	Host-asssociated	Animal	Animal distal gut	grassland biome	sagebrush steppe	animal-associated habitat	feces	host-associated	USA:WY:Red Desert	5	years	pronghorn	adult	Antilocapra americana	Purple29	Y	9891	55.2	kg	41.76862599	-107.8988934	BSU 4B	TRUE	12842	feces	feces metagenome	female	1861841	14-039 Nov. RDP	N	N	CDC	North	14-039	5	5.939	5.939
12842.14.04	n	Y	8/2/15 general area(2)	non-capture realted mortality	2	14.04	41956	2014_N	November	pronghorn feces	TRUE	2080.7	Host-asssociated	Animal	Animal distal gut	grassland biome	sagebrush steppe	animal-associated habitat	feces	host-associated	USA:WY:Red Desert	4	years	pronghorn	adult	Antilocapra americana	Purple31	Y	9891	50.94	kg	41.76847116	-107.8991752	BSU 4B	TRUE	12842	feces	feces metagenome	female	1861841	14-040 Nov. RDP	N	N	CDC	North	14-040	4	5.153	5.153
12842.14.041	n	N	.	unk	0	14.041	41957	2014_N	November	pronghorn feces	TRUE	2067	Host-asssociated	Animal	Animal distal gut	grassland biome	sagebrush steppe	animal-associated habitat	feces	host-associated	USA:WY:Red Desert	3	years	pronghorn	adult	Antilocapra americana	14.041	Y	9891	56.02	kg	41.76847116	-107.8991752	BSU 4B	TRUE	12842	feces	feces metagenome	female	1861841	.	NR	NR	CDC	North	14-041	3	4.367	4.367
12842.14.043	n	Y	.	unk	0	14.043	41955	2014_N	November	pronghorn feces	TRUE	2080.08	Host-asssociated	Animal	Animal distal gut	grassland biome	sagebrush steppe	animal-associated habitat	feces	host-associated	USA:WY:Red Desert	4 to 5	years	pronghorn	adult	Antilocapra americana	Yellow28	Y	9891	58.38	kg	41.86857608	-108.01452	BSU 4B	TRUE	12842	feces	feces metagenome	female	1861841	14-043 Nov. RDP	N	N	CDC	North	14-043	4.5	5.546	5.546
12842.14.044	n	Y	.	unk	0	14.044	41955	2014_N	November	pronghorn feces	TRUE	1989.51	Host-asssociated	Animal	Animal distal gut	grassland biome	sagebrush steppe	animal-associated habitat	feces	host-associated	USA:WY:Red Desert	NR	years	pronghorn	adult	Antilocapra americana	Yellow35	Y	9891	48.4	kg	41.325925	-107.7566399	BSU 4B	TRUE	12842	feces	feces metagenome	female	1861841	14-044 Nov. RDP	N	N	Baggs	South	14-044	NR	NR	NR
12842.14.045	n	Y	.	unk	0	14.045	41955	2014_N	November	pronghorn feces	TRUE	2080.51	Host-asssociated	Animal	Animal distal gut	grassland biome	sagebrush steppe	animal-associated habitat	feces	host-associated	USA:WY:Red Desert	6 to 7	years	pronghorn	adult	Antilocapra americana	Purple36	Y	9891	52.75	kg	41.64684378	-108.0228734	BSU 4B	TRUE	12842	feces	feces metagenome	female	1861841	14-045 Nov. RDP	N	Positive	Bitter Creek	South	14-045	6.5	7.118	7.118
12842.14.046	n	Y	.	alive	3	14.046	41955	2014_N	November	pronghorn feces	TRUE	2090.94	Host-asssociated	Animal	Animal distal gut	grassland biome	sagebrush steppe	animal-associated habitat	feces	host-associated	USA:WY:Red Desert	3	years	pronghorn	adult	Antilocapra americana	Yellow38	Y	9891	51.76	kg	41.40194839	-107.6269638	BSU 4B	TRUE	12842	feces	feces metagenome	female	1861841	14-046 Nov. RDP	N	N	Baggs	South	14-046	3	4.367	4.367
12842.14.05	n	Y	.	alive	3	14.05	41956	2014_N	November	pronghorn feces	TRUE	2126.58	Host-asssociated	Animal	Animal distal gut	grassland biome	sagebrush steppe	animal-associated habitat	feces	host-associated	USA:WY:Red Desert	1	years	pronghorn	adult	Antilocapra americana	Green37	N	9891	NR	kg	42.16285689	-108.682963	BSU 4B	TRUE	12842	feces	feces metagenome	female	1861841	14-050 Nov. RDP	N	N	Red desert	North	14-050	1	2.795	2.795
12842.14.052	n	Y	8/2/15 general area	unk	0	14.052	41955	2014_N	November	pronghorn feces	TRUE	2047.64	Host-asssociated	Animal	Animal distal gut	grassland biome	sagebrush steppe	animal-associated habitat	feces	host-associated	USA:WY:Red Desert	4 to 5	years	pronghorn	adult	Antilocapra americana	Purple32	Y	9891	50.12	kg	41.72875218	-108.0564914	BSU 4B	TRUE	12842	feces	feces metagenome	female	1861841	14-052 Nov. RDP	N	N	CDC	North	14-052	4.5	5.546	5.546
12842.14.055	n	N	.	capture-related mortality	1	14.055	41956	2014_N	November	pronghorn feces	TRUE	2067	Host-asssociated	Animal	Animal distal gut	grassland biome	sagebrush steppe	animal-associated habitat	feces	host-associated	USA:WY:Red Desert	7	years	pronghorn	adult	Antilocapra americana	14.055	Y	9891	NR	kg	41.72875218	-108.0564914	BSU 4B	TRUE	12842	feces	feces metagenome	female	1861841	14-055 Nov. RDP	N	N	CDC	North	14-055	7	7.511	7.511
12842.14.066	n	Y	.	non-capture realted mortality	2	14.066	41955	2014_N	November	pronghorn feces	TRUE	2072.07	Host-asssociated	Animal	Animal distal gut	grassland biome	sagebrush steppe	animal-associated habitat	feces	host-associated	USA:WY:Red Desert	6	years	pronghorn	adult	Antilocapra americana	Green39	Y	9891	52.39	kg	41.37774546	-107.6210985	BSU 4B	TRUE	12842	feces	feces metagenome	female	1861841	14-066 Nov. RDP	N	N	Baggs	South	14-066	6	6.725	6.725
12842.14.067	n	Y	.	unk	0	14.067	41955	2014_N	November	pronghorn feces	TRUE	2080.06	Host-asssociated	Animal	Animal distal gut	grassland biome	sagebrush steppe	animal-associated habitat	feces	host-associated	USA:WY:Red Desert	1.5	years	pronghorn	adult	Antilocapra americana	Yellow33	Y	9891	40.37	kg	41.72058028	-107.9850423	BSU 4B	TRUE	12842	feces	feces metagenome	female	1861841	14-067 Nov. RDP	N	N	CDC	North	14-067	1.5	3.188	3.188
12842.14.068	n	Y	8/9/15 general area	unk	0	14.068	41955	2014_N	November	pronghorn feces	TRUE	2088.18	Host-asssociated	Animal	Animal distal gut	grassland biome	sagebrush steppe	animal-associated habitat	feces	host-associated	USA:WY:Red Desert	4	years	pronghorn	adult	Antilocapra americana	Green32	Y	9891	51.48	kg	41.69957232	-107.9730902	BSU 4B	TRUE	12842	feces	feces metagenome	female	1861841	14-068 Nov. RDP	N	N	CDC	North	14-068	4	5.153	5.153
12842.14.069	n	Y	.	alive	3	14.069	41955	2014_N	November	pronghorn feces	TRUE	2047.61	Host-asssociated	Animal	Animal distal gut	grassland biome	sagebrush steppe	animal-associated habitat	feces	host-associated	USA:WY:Red Desert	1	years	pronghorn	adult	Antilocapra americana	Yellow39	Y	9891	44.91	kg	41.41659101	-107.8107972	BSU 4B	TRUE	12842	feces	feces metagenome	female	1861841	14-069 Nov. RDP	N	N	Bitter Creek	South	14-069	1	2.795	2.795
12842.14.07	n	Y	.	non-capture related mortality	2	14.07	41955	2014_N	November	pronghorn feces	TRUE	2080.51	Host-asssociated	Animal	Animal distal gut	grassland biome	sagebrush steppe	animal-associated habitat	feces	host-associated	USA:WY:Red Desert	4	years	pronghorn	adult	Antilocapra americana	Purple34	Y	9891	55.2	kg	41.64684378	-108.0228734	BSU 4B	TRUE	12842	feces	feces metagenome	female	1861841	14-070 Nov. RDP	N	N	Baggs	South	14-070	4	5.153	5.153
12842.14.071	n	Y	.	non-capture-related mortality	2	14.071	41955	2014_N	November	pronghorn feces	TRUE	2026.77	Host-asssociated	Animal	Animal distal gut	grassland biome	sagebrush steppe	animal-associated habitat	feces	host-associated	USA:WY:Red Desert	4	years	pronghorn	adult	Antilocapra americana	Green38	Y	9891	49.44	kg	41.37794759	-107.6640288	BSU 4B	TRUE	12842	feces	feces metagenome	female	1861841	14-071 Nov. RDP	N	Positive	Baggs	South	14-071	4	5.153	5.153
12842.14.072	n	Y	7/14/15 general area	unk	0	14.072	41955	2014_N	November	pronghorn feces	TRUE	2090.34	Host-asssociated	Animal	Animal distal gut	grassland biome	sagebrush steppe	animal-associated habitat	feces	host-associated	USA:WY:Red Desert	3.5	years	pronghorn	adult	Antilocapra americana	Purple27	Y	9891	48.99	kg	41.69648955	-107.9654261	BSU 4B	TRUE	12842	feces	feces metagenome	female	1861841	14-072 Nov. RDP	N	N	CDC	North	14-072	3.5	4.76	4.76
12842.14.073	n	Y	.	unk	0	14.073	41955	2014_N	November	pronghorn feces	TRUE	2031.56	Host-asssociated	Animal	Animal distal gut	grassland biome	sagebrush steppe	animal-associated habitat	feces	host-associated	USA:WY:Red Desert	1	years	pronghorn	adult	Antilocapra americana	Yellow40	Y	9891	49.44	kg	41.35102771	-107.8029817	BSU 4B	TRUE	12842	feces	feces metagenome	female	1861841	14-073 Nov. RDP	N	Positive	Bitter Creek	South	14-073	1	2.795	2.795
12842.14.074	n	y	.	alive	3	14.074	41955	2014_N	November	pronghorn feces	TRUE	1992.21	Host-asssociated	Animal	Animal distal gut	grassland biome	sagebrush steppe	animal-associated habitat	feces	host-associated	USA:WY:Red Desert	3	years	pronghorn	adult	Antilocapra americana	Green36	Y	9891	47.76	kg	41.34919201	-107.8264255	BSU 4B	TRUE	12842	feces	feces metagenome	female	1861841	14-074 Nov. RDP	N	Positive	Bitter Creek	South	14-074	3	4.367	4.367
12842.14.075	n	Y	8/9/15 general area(2)	non-capture-related mortality	2	14.075	41955	2014_N	November	pronghorn feces	TRUE	2028.2	Host-asssociated	Animal	Animal distal gut	grassland biome	sagebrush steppe	animal-associated habitat	feces	host-associated	USA:WY:Red Desert	4 to 5	years	pronghorn	adult	Antilocapra americana	Green33	Y	9891	46.77	kg	41.91739604	-107.9731705	BSU 4B	TRUE	12842	feces	feces metagenome	female	1861841	14-075 Nov. RDP	N	Positive	CDC	North	14-075	4.5	5.546	5.546
12842.14.076	n	Y	.	unk	0	14.076	41955	2014_N	November	pronghorn feces	TRUE	2088.98	Host-asssociated	Animal	Animal distal gut	grassland biome	sagebrush steppe	animal-associated habitat	feces	host-associated	USA:WY:Red Desert	7	years	pronghorn	adult	Antilocapra americana	Purple30	Y	9891	56.93	kg	41.78049188	-107.9749995	BSU 4B	TRUE	12842	feces	feces metagenome	female	1861841	14-076 Nov. RDP	N	N	CDC	North	14-076	7	7.511	7.511
12842.14.077	n	Y	.	non-capture-realted mortality	2	14.077	41955	2014_N	November	pronghorn feces	TRUE	2029.19	Host-asssociated	Animal	Animal distal gut	grassland biome	sagebrush steppe	animal-associated habitat	feces	host-associated	USA:WY:Red Desert	7 to 8	years	pronghorn	adult	Antilocapra americana	Green28	Y	9891	44.36	kg	41.9144919	-107.9761414	BSU 4B	TRUE	12842	feces	feces metagenome	female	1861841	14-077 Nov. RDP	N	N	CDC	North	14-077	7.5	7.904	7.904
12842.14.078	n	N	.	capture-related mortality	1	14.078	41956	2014_N	November	pronghorn feces	TRUE	2067	Host-asssociated	Animal	Animal distal gut	grassland biome	sagebrush steppe	animal-associated habitat	feces	host-associated	USA:WY:Red Desert	NR	years	pronghorn	adult	Antilocapra americana	14.078	Y	9891	NR	kg	41.9144919	-107.9761414	BSU 4B	TRUE	12842	feces	feces metagenome	female	1861841	14-078 Nov. RDP	N	N	Baggs	South	14-078	NR	NR	NR
12842.14.079	n	Y	.	unk	0	14.079	41955	2014_N	November	pronghorn feces	TRUE	2028.41	Host-asssociated	Animal	Animal distal gut	grassland biome	sagebrush steppe	animal-associated habitat	feces	host-associated	USA:WY:Red Desert	7	years	pronghorn	adult	Antilocapra americana	Yellow30	Y	9891	50.12	kg	41.91728217	-107.9732207	BSU 4B	TRUE	12842	feces	feces metagenome	female	1861841	14-079 Nov. RDP	N	N	CDC	North	14-079	7	7.511	7.511
12842.14.081	n	Y	.	unk	0	14.081	41955	2014_N	November	pronghorn feces	TRUE	2065.98	Host-asssociated	Animal	Animal distal gut	grassland biome	sagebrush steppe	animal-associated habitat	feces	host-associated	USA:WY:Red Desert	6	years	pronghorn	adult	Antilocapra americana	Green31	Y	9891	55.11	kg	41.75990382	-108.0202861	BSU 4B	TRUE	12842	feces	feces metagenome	female	1861841	14-081 Nov. RDP	N	N	CDC	North	14-081	6	6.725	6.725
12842.14.083	n	Y	.	unk	0	14.083	41955	2014_N	November	pronghorn feces	TRUE	2029.36	Host-asssociated	Animal	Animal distal gut	grassland biome	sagebrush steppe	animal-associated habitat	feces	host-associated	USA:WY:Red Desert	6	years	pronghorn	adult	Antilocapra americana	Yellow34	N	9891	43.77	kg	41.91467762	-107.9760645	BSU 4B	TRUE	12842	feces	feces metagenome	female	1861841	14-083 Nov. RDP	Positive	Positive	CDC	North	14-083	6	6.725	6.725
12842.14.084	n	Y	.	alive	3	14.084	41955	2014_N	November	pronghorn feces	TRUE	2064.45	Host-asssociated	Animal	Animal distal gut	grassland biome	sagebrush steppe	animal-associated habitat	feces	host-associated	USA:WY:Red Desert	8 to 10	years	pronghorn	adult	Antilocapra americana	Green40	Y	9891	49.67	kg	41.3777625	-107.8005287	BSU 4B	TRUE	12842	feces	feces metagenome	female	1861841	14-084 Nov. RDP	N	N	Bitter Creek	South	14-084	9	9.083	9.083
12842.14.085	n	Y	.	unk	0	14.085	41955	2014_N	November	pronghorn feces	TRUE	2087.76	Host-asssociated	Animal	Animal distal gut	grassland biome	sagebrush steppe	animal-associated habitat	feces	host-associated	USA:WY:Red Desert	8	years	pronghorn	adult	Antilocapra americana	Yellow29	Y	9891	56.02	kg	41.69939625	-107.9733849	BSU 4B	TRUE	12842	feces	feces metagenome	female	1861841	14-085 Nov. RDP	N	N	CDC	North	14-085	8	8.297	8.297
12842.14.09	n	Y	.	non-capture-related-mortality	2	14.09	41955	2014_N	November	pronghorn feces	TRUE	2078.83	Host-asssociated	Animal	Animal distal gut	grassland biome	sagebrush steppe	animal-associated habitat	feces	host-associated	USA:WY:Red Desert	10 to 12	years	pronghorn	adult	Antilocapra americana	Yellow26	Y	9891	51.57	kg	41.86839282	-108.0143996	BSU 4B	TRUE	12842	feces	feces metagenome	female	1861841	14-090 Nov. RDP	N	N	CDC	North	14-090	11	10.655	10.655
12842.14.093	n	Y	.	unk	0	14.093	41956	2014_N	November	pronghorn feces	TRUE	2089.31	Host-asssociated	Animal	Animal distal gut	grassland biome	sagebrush steppe	animal-associated habitat	feces	host-associated	USA:WY:Red Desert	5	years	pronghorn	adult	Antilocapra americana	Yellow37	N	9891	NR	kg	42.15553956	-108.598367	BSU 4B	TRUE	12842	feces	feces metagenome	female	1861841	14-093 Nov. RDP	N	N	Red desert	North	14-093	5	5.939	5.939
12842.14.094	n	Y	.	non-capture-related-mortality	2	14.094	41955	2014_N	November	pronghorn feces	TRUE	2067	Host-asssociated	Animal	Animal distal gut	grassland biome	sagebrush steppe	animal-associated habitat	feces	host-associated	USA:WY:Red Desert	8	years	pronghorn	adult	Antilocapra americana	Yellow32	Y	9891	49.22	kg	41.7619206	-108.0241067	BSU 4B	TRUE	12842	feces	feces metagenome	female	1861841	14-094 Nov. RDP	N	N	CDC	North	14-094	8	8.297	8.297
12842.BLANK2.2E	not applicable	not applicable	not applicable	not applicable	not applicable	BLANK2.2E	44239	not applicable	not applicable	BLANK2.2E	TRUE	193	Control	Negative	Sterile water blank	urban biome	not applicable	research facility	sterile water	misc environment	USA:CA:San Diego	not applicable	years	not applicable	not applicable	not applicable	BLANK2.2E		not applicable	not applicable	kg	32.5	-117.25	UCSDMI	FALSE	12842	control blank	metagenome	not applicable	256318	not applicable	not applicable	not applicable	not applicable	NA	not applicable		not applicable
12842.BLANK2.2F	not applicable	not applicable	not applicable	not applicable	not applicable	BLANK2.2F	44239	not applicable	not applicable	BLANK2.2F	TRUE	193	Control	Negative	Sterile water blank	urban biome	not applicable	research facility	sterile water	misc environment	USA:CA:San Diego	not applicable	years	not applicable	not applicable	not applicable	BLANK2.2F		not applicable	not applicable	kg	32.5	-117.25	UCSDMI	FALSE	12842	control blank	metagenome	not applicable	256318	not applicable	not applicable	not applicable	not applicable	NA	not applicable	not applicable	not applicable
12842.BLANK2.2G	not applicable	not applicable	not applicable	not applicable	not applicable	BLANK2.2G	44239	not applicable	not applicable	BLANK2.2G	TRUE	193	Control	Negative	Sterile water blank	urban biome	not applicable	research facility	sterile water	misc environment	USA:CA:San Diego	not applicable	years	not applicable	not applicable	not applicable	BLANK2.2G		not applicable	not applicable	kg	32.5	-117.25	UCSDMI	FALSE	12842	control blank	metagenome	not applicable	256318	not applicable	not applicable	not applicable	not applicable	NA	not applicable	not applicable	not applicable
12842.BLANK2.2H	not applicable	not applicable	not applicable	not applicable	not applicable	BLANK2.2H	44239	not applicable	not applicable	BLANK2.2H	TRUE	193	Control	Negative	Sterile water blank	urban biome	not applicable	research facility	sterile water	misc environment	USA:CA:San Diego	not applicable	years	not applicable	not applicable	not applicable	BLANK2.2H		not applicable	not applicable	kg	32.5	-117.25	UCSDMI	FALSE	12842	control blank	metagenome	not applicable	256318	not applicable	not applicable	not applicable	not applicable	NA	not applicable	not applicable	not applicable
12842.BLANK3.3E	not applicable	not applicable	not applicable	not applicable	not applicable	BLANK3.3E	44239	not applicable	not applicable	BLANK3.3E	TRUE	193	Control	Negative	Sterile water blank	urban biome	not applicable	research facility	sterile water	misc environment	USA:CA:San Diego	not applicable	years	not applicable	not applicable	not applicable	BLANK3.3E		not applicable	not applicable	kg	32.5	-117.25	UCSDMI	FALSE	12842	control blank	metagenome	not applicable	256318	not applicable	not applicable	not applicable	not applicable	NA	not applicable	not applicable	not applicable
12842.BLANK3.3F	not applicable	not applicable	not applicable	not applicable	not applicable	BLANK3.3F	44239	not applicable	not applicable	BLANK3.3F	TRUE	193	Control	Negative	Sterile water blank	urban biome	not applicable	research facility	sterile water	misc environment	USA:CA:San Diego	not applicable	years	not applicable	not applicable	not applicable	BLANK3.3F		not applicable	not applicable	kg	32.5	-117.25	UCSDMI	FALSE	12842	control blank	metagenome	not applicable	256318	not applicable	not applicable	not applicable	not applicable	NA	not applicable	not applicable	not applicable
12842.BLANK3.3G	not applicable	not applicable	not applicable	not applicable	not applicable	BLANK3.3G	44239	not applicable	not applicable	BLANK3.3G	TRUE	193	Control	Negative	Sterile water blank	urban biome	not applicable	research facility	sterile water	misc environment	USA:CA:San Diego	not applicable	years	not applicable	not applicable	not applicable	BLANK3.3G		not applicable	not applicable	kg	32.5	-117.25	UCSDMI	FALSE	12842	control blank	metagenome	not applicable	256318	not applicable	not applicable	not applicable	not applicable	NA	not applicable	not applicable	not applicable
12842.BLANK3.3H	not applicable	not applicable	not applicable	not applicable	not applicable	BLANK3.3H	44239	not applicable	not applicable	BLANK3.3H	TRUE	193	Control	Negative	Sterile water blank	urban biome	not applicable	research facility	sterile water	misc environment	USA:CA:San Diego	not applicable	years	not applicable	not applicable	not applicable	BLANK3.3H		not applicable	not applicable	kg	32.5	-117.25	UCSDMI	FALSE	12842	control blank	metagenome	not applicable	256318	not applicable	not applicable	not applicable	not applicable	NA	not applicable	not applicable	not applicable
[truncated: 18 more columns]
